# Supplementary material for: Transient to stationary radon (220Rn) emissions from a phonolitic rock exposed to subvolcanic temperatures
Source: R Soc Open Sci. 2019 Oct 30;6(10):190782. doi: 10.1098/rsos.190782 (PMC6837235; doi:10.1098/rsos.190782)
Supplement: Table S1 [file rsos190782supp1.xls]

## Sheet: Table1S
Table 1S. Radon data from thermal experiments conducted at subvolcanic temperatures from 100 to 900 °C. See the text for further details.
Experimental	Experimental	Air	Relative	D ´ AH	gH2O	220Rn	2s	220Rn	2s
Time	Temperature	Temperature	Humidity	(used in Eqn. 1)		Raw Data	Error	Corrected Data	Error
(h)	(°C)	(°C)	(%)		(kg)	(Bq m-3)	(Bq m-3)	(Bq m-3)	(Bq m-3)
EXP1
1	100	25.35	5	0.13752	0.000903812	100	80	729.002	583.202
2	100	25.2	4.5	0.13752	0.000806495	112.5	100	818.819	727.839
3	100	25.05	4	0.13752	0.000710766	115.5	90	839.337	654.029
4	100	24.9	4.5	0.13752	0.000793027	90	90	654.911	654.911
5	100	24.9	5	0.13752	0.000881278	74.5	80	542.906	582.986
6	100	24.9	5	0.13752	0.000881278	68	90	495.538	655.859
7	100	24.9	5	0.13752	0.000881278	95.5	90	695.939	655.859
8	100	24.9	5	0.13752	0.000881278	95.5	100	695.939	728.732
9	100	24.75	5	0.13752	0.000873874	52.5	80	382.538	582.915
10	100	24.6	5	0.13752	0.000866523	56	80	407.991	582.845
11	100	24.6	4.5	0.13752	0.000779751	55	90	400.136	654.768
12	100	24.6	4.5	0.13752	0.000779751	86.5	90	629.305	654.768
13	100	24.6	4.5	0.13752	0.000779751	86.5	80	629.305	582.016
14	100	24.6	4.5	0.13752	0.000779751	64	80	465.613	582.016
15	100	24.9	5.5	0.13752	0.000969557	64.5	90	470.714	656.811
16	100	25.2	5.5	0.13752	0.000986028	51.5	80	375.943	583.99
17	100	25.05	5	0.13752	0.000888736	60.5	70	440.937	510.175
18	100	25.05	5	0.13752	0.000888736	57.5	70	419.072	510.175
19	100	25.2	5	0.13752	0.000896247	58	90	422.769	656.02
20	100	25.2	5	0.13752	0.000896247	68	90	495.66	656.02
21	100	25.05	5	0.13752	0.000888736	115.5	80	841.789	583.057
22	100	24.9	5	0.13752	0.000881278	90	80	655.859	582.986
23	100	24.9	5	0.13752	0.000881278	74.5	80	542.906	582.986
24	100	24.9	5	0.13752	0.000881278	68	80	495.538	582.986
25	100	24.9	5	0.13752	0.000881278	95.5	80	695.939	582.986
26	100	24.9	5	0.13752	0.000881278	95.5	70	695.939	510.113
27	100	25.5	5	0.13752	0.000911431	103	80	750.966	583.275
28	100	25.2	5	0.13752	0.000896247	97	80	707.044	583.129
29	100	25.2	4	0.13752	0.000716771	128	90	930.266	654.093
30	100	24.9	4	0.13752	0.000704803	103	80	748.427	581.302
31	100	24.9	5	0.13752	0.000881278	77	80	561.124	582.986
32	100	24.9	5	0.13752	0.000881278	72	80	524.687	582.986
33	100	24.9	5	0.13752	0.000881278	64	80	466.389	582.986
34	100	24.9	5	0.13752	0.000881278	127	90	925.49	655.859
35	100	24.9	5	0.13752	0.000881278	64	80	466.389	582.986
36	100	24.6	5	0.13752	0.000866523	51	70	371.564	509.989
37	100	24.6	5	0.13752	0.000866523	71	80	517.275	582.845
38	100	24.6	4	0.13752	0.000693006	59	70	428.628	508.541
39	100	24.6	5	0.13752	0.000866523	134	90	976.265	655.7
40	100	24.6	4	0.13752	0.000693006	59	70	428.628	508.541
41	100	24.6	5	0.13752	0.000866523	89	80	648.415	582.845
42	100	25.2	6	0.13752	0.00107584	50	70	365.533	511.747
43	100	25.2	5	0.13752	0.000896247	63	80	459.214	583.129
44	100	24.9	5	0.13752	0.000881278	58	80	422.665	582.986
45	100	25.2	5	0.13752	0.000896247	57	80	415.48	583.129
46	100	25.2	5	0.13752	0.000896247	59	80	430.058	583.129
47	100	25.2	5	0.13752	0.000896247	77	80	561.262	583.129
48	200	24.9	5	0.13752	0.000881278	271	100	1974.86	728.732
49	200	24.9	5	0.13752	0.000881278	349	120	2543.28	874.479
50	200	24.9	5	0.13752	0.000881278	276	100	2011.3	728.732
51	200	24.9	5	0.13752	0.000881278	369	120	2689.02	874.479
52	200	24.6	5	0.13752	0.000866523	395	110	2877.8	801.412
53	200	24.6	5	0.13752	0.000866523	271	100	1974.39	728.556
54	200	24.6	5	0.13752	0.000866523	288	100	2098.24	728.556
55	200	24.6	4	0.13752	0.000693006	352	110	2557.24	799.136
56	200	24.6	5	0.13752	0.000866523	258	90	1879.67	655.7
57	200	24.6	5	0.13752	0.000866523	235	90	1712.11	655.7
58	200	24.3	5	0.13752	0.000851978	303	100	2207	728.382
59	200	24.3	5	0.13752	0.000851978	304	100	2214.28	728.382
60	200	24.3	5	0.13752	0.000851978	285	100	2075.89	728.382
61	200	24.3	5	0.13752	0.000851978	246	90	1791.82	655.544
62	200	24.3	5	0.13752	0.000851978	197	80	1434.91	582.706
63	200	24	4	0.13752	0.000669915	235	90	1706.6	653.592
64	200	24	5	0.13752	0.000837641	278	100	2024.43	728.211
65	200	24	4	0.13752	0.000669915	304	100	2207.69	726.213
66	200	24.3	8	0.13752	0.00136439	179	80	1314.86	587.645
67	200	24.6	24	0.13752	0.00418361	259	90	1954.03	679.008
68	200	24.6	36	0.13752	0.00629866	217	90	1877.01	778.482
69	200	25.5	40	0.13752	0.00737471	217	90	2028.17	841.177
70	200	25.8	42	0.13752	0.00788115	111	70	1078.32	680.024
71	200	25.8	42	0.13752	0.00788115	141	70	1369.76	680.024
72	300	26.1	44	0.13752	0.00840315	488	80	4941.39	810.065
73	300	25.5	10	0.13752	0.00182581	478	110	3538.19	814.227
74	300	24.9	7	0.13752	0.00123456	514.379	120	3770.31	879.578
75	300	25.5	10	0.13752	0.00182581	506.627	110	3750.08	814.227
76	300	24.9	7	0.13752	0.00123456	544.379	120	3990.2	879.578
77	300	24.6	6	0.13752	0.00104015	473.473	100	3459.37	730.637
78	300	24.6	6	0.13752	0.00104015	503.36	100	3677.74	730.637
79	300	24.3	5	0.13752	0.000851978	443.586	100	3231	728.382
80	300	24.3	5	0.13752	0.000851978	495.495	100	3609.1	728.382
81	300	24	5	0.13752	0.000837641	475.046	100	3459.34	728.211
82	300	23.7	5	0.13752	0.000823511	416.845	90	3034.81	655.238
83	300	23.7	5	0.13752	0.000823511	446.732	100	3252.4	728.042
84	300	23.4	5	0.13752	0.000809583	416.845	90	3034.11	655.088
85	300	23.4	5	0.13752	0.000809583	492.349	100	3583.69	727.876
86	300	23.1	4	0.13752	0.000636508	386.958	90	2808.61	653.235
87	300	23.1	4	0.13752	0.000636508	357.071	90	2591.68	653.235
88	300	23.1	5	0.13752	0.000795857	426.283	100	3102.11	727.712
89	300	23.4	4	0.13752	0.000647482	375.947	90	2729.18	653.352
90	300	23.7	4	0.13752	0.000658618	451.451	100	3277.89	726.079
91	300	24	4	0.13752	0.000669915	407.407	90	2958.64	653.592
92	300	24.9	4	0.13752	0.000704803	456.17	100	3314.66	726.628
93	300	25.5	5	0.13752	0.000911431	522.236	100	3807.59	729.093
94	300	26.1	5	0.13752	0.000942456	368.082	90	2685.03	656.518
95	300	26.4	5	0.13752	0.000958302	464.035	100	3385.85	729.655
96	400	26.4	5	0.13752	0.000958302	595.721	100	4346.71	729.655
97	400	25.2	5	0.13752	0.000896247	571.2	120	4163.54	874.694
98	400	25.5	5	0.13752	0.000911431	554.8	120	4045.01	874.912
99	400	25.2	5	0.13752	0.000896247	541.2	120	3944.87	874.694
100	400	24.9	5	0.13752	0.000881278	678.3	110	4942.99	801.606
101	400	24.6	14	0.13752	0.00243296	542.9	120	4059.67	897.329
102	400	24.6	26	0.13752	0.00453504	625.6	110	4822.24	847.9
103	400	24.3	33	0.13752	0.00567074	523.6	100	4340.26	828.927
104	400	24.3	36	0.13752	0.00619188	501.5	100	4306.03	858.629
105	400	24	38	0.13752	0.00642865	406.3	90	3546.34	785.554
106	400	23.7	39	0.13752	0.00648728	375.7	90	3292.75	788.787
107	400	23.7	39	0.13752	0.00648728	554.2	100	4857.17	876.43
108	400	23.4	40	0.13752	0.00654181	510	100	4486.96	879.797
109	400	23.4	40	0.13752	0.00654181	491.3	100	4322.44	879.797
110	400	22.8	40	0.13752	0.00631932	448.8	90	3887.59	779.597
111	400	22.8	40	0.13752	0.00631932	583.1	110	5050.92	952.841
112	400	22.8	13	0.13752	0.00203853	510	100	3788.48	742.84
113	400	22.8	7	0.13752	0.00109586	596.7	110	4363.71	804.438
114	400	23.4	6	0.13752	0.000971776	571.2	100	4168.71	729.816
115	400	23.7	5	0.13752	0.000823511	470.9	100	3428.35	728.042
116	400	24.3	5	0.13752	0.000851978	487.9	100	3553.78	728.382
117	400	22.8	7	0.13752	0.00109586	576.7	110	4217.45	804.438
118	400	23.4	6	0.13752	0.000971776	591.2	100	4314.67	729.816
119	400	23.7	5	0.13752	0.000823511	490.9	100	3573.96	728.042
120	500	25.2	5	0.13752	0.000896247	826.5	110	6024.45	801.803
121	500	24.6	4	0.13752	0.000693006	834.1	120	6059.63	871.785
122	500	24.3	4	0.13752	0.000681378	808.5	120	5872.54	871.619
123	500	24.6	4	0.13752	0.000693006	804.1	120	5841.69	871.785
124	500	24.3	4	0.13752	0.000681378	858.5	120	6235.71	871.619
125	500	24	4	0.13752	0.000669915	770.1	120	5592.57	871.456
126	500	23.7	4	0.13752	0.000658618	850	120	6171.67	871.295
127	500	23.4	4	0.13752	0.000647482	912.9	130	6627.17	943.731
128	500	23.1	4	0.13752	0.000636508	884	130	6416.22	943.562
129	500	23.1	4	0.13752	0.000636508	705.5	110	5120.64	798.399
130	500	22.8	4	0.13752	0.000625692	703.8	110	5107.4	798.257
131	500	22.5	4	0.13752	0.000615033	873.8	130	6339.96	943.231
132	500	22.5	4	0.13752	0.000615033	861.9	130	6253.62	943.231
133	500	22.2	4	0.13752	0.000604529	715.7	120	5191.96	870.525
134	500	22.2	4	0.13752	0.000604529	695.3	110	5043.97	797.981
135	500	21.9	4	0.13752	0.000594179	809.8	130	5873.6	942.909
136	500	21.9	4	0.13752	0.000594179	821.1	120	5955.56	870.378
137	500	21.9	4	0.13752	0.000594179	734.4	120	5326.71	870.378
138	500	21.9	4	0.13752	0.000594179	727.6	120	5277.39	870.378
139	500	22.5	4	0.13752	0.000615033	844.9	120	6130.27	870.675
140	500	23.1	4	0.13752	0.000636508	814.3	120	5910.33	870.98
141	500	24	4	0.13752	0.000669915	717.4	120	5209.85	871.456
142	500	24.6	4	0.13752	0.000693006	719.1	120	5224.17	871.785
143	500	25.2	4	0.13752	0.000716771	751.4	120	5460.95	872.124
144	600	25.5	4	0.13752	0.00072891	1186	120	8621.21	872.298
145	600	24.3	4	0.13752	0.000681378	1192.2	160	8659.54	1162.16
150	600	24	4	0.13752	0.000669915	1181.4	160	8579.48	1161.94
151	600	24.3	4	0.13752	0.000681378	1299.2	160	9436.73	1162.16
152	600	24	4	0.13752	0.000669915	1149.4	160	8347.1	1161.94
153	600	23.7	4	0.13752	0.000658618	1185.8	160	8609.85	1161.73
154	600	23.4	4	0.13752	0.000647482	1055.6	150	7663.1	1088.92
155	600	23.1	4	0.13752	0.000636508	1229.2	160	8921.74	1161.31
156	600	22.8	4	0.13752	0.000625692	1082.2	150	7853.4	1088.53
157	600	22.8	4	0.13752	0.000625692	1097.6	150	7965.16	1088.53
158	600	22.5	4	0.13752	0.000615033	1061.2	150	7699.67	1088.34
159	600	22.2	4	0.13752	0.000604529	957.6	140	6946.79	1015.61
160	600	22.2	4	0.13752	0.000604529	1010.8	150	7332.72	1088.16
161	600	21.9	4	0.13752	0.000594179	1156.4	160	8387.54	1160.5
162	600	21.9	4	0.13752	0.000594179	917	140	6651.14	1015.44
163	600	21.9	4	0.13752	0.000594179	1121.4	150	8133.68	1087.97
164	600	21.6	4	0.13752	0.00058398	1089.2	150	7898.81	1087.79
165	600	21.6	4	0.13752	0.00058398	1115.8	150	8091.72	1087.79
166	600	21.9	4	0.13752	0.000594179	1132.6	150	8214.92	1087.97
167	600	22.2	4	0.13752	0.000604529	1064	150	7718.66	1088.16
168	700	22.8	4	0.13752	0.000625692	1355	160	9833.08	1161.1
169	700	23.7	4	0.13752	0.000658618	1365	150	9910.98	1089.12
170	700	24.3	4	0.13752	0.000681378	1335	160	9696.77	1162.16
171	700	24.9	4	0.13752	0.000704803	1315	160	9555.16	1162.6
172	700	25.2	4	0.13752	0.000716771	1365	150	9920.41	1090.16
173	700	25.2	4	0.13752	0.000716771	1440	140	10465.5	1017.48
174	700	24.3	4	0.13752	0.000681378	1330	190	9660.45	1380.06
175	700	23.7	4	0.13752	0.000658618	1380	220	10019.9	1597.37
176	700	24.3	4	0.13752	0.000681378	1350	190	9805.72	1380.06
177	700	23.7	4	0.13752	0.000658618	1320	220	9584.25	1597.37
178	700	23.7	4	0.13752	0.000658618	1310	210	9511.64	1524.77
179	700	23.4	4	0.13752	0.000647482	1420	200	10308.4	1451.89
180	700	23.1	4	0.13752	0.000636508	1460	200	10596.9	1451.63
181	700	22.8	4	0.13752	0.000625692	1240	190	8998.54	1378.81
182	700	22.8	4	0.13752	0.000625692	1420	200	10304.8	1451.38
183	700	22.5	4	0.13752	0.000615033	1390	200	10085.3	1451.12
184	700	22.5	4	0.13752	0.000615033	1470	200	10665.8	1451.12
185	700	22.2	4	0.13752	0.000604529	1210	190	8777.8	1378.33
186	700	22.2	4	0.13752	0.000604529	1410	200	10228.7	1450.88
187	700	21.9	4	0.13752	0.000594179	1300	190	9429.09	1378.1
188	700	21.9	4	0.13752	0.000594179	1360	200	9864.28	1450.63
189	700	21.9	4	0.13752	0.000594179	1190	180	8631.25	1305.57
190	700	21.9	4	0.13752	0.000594179	1260	190	9138.97	1378.1
191	700	21.9	4	0.13752	0.000594179	1340	190	9719.22	1378.1
192	800	22.5	4	0.13752	0.000615033	1820	190	13205.2	1378.57
193	800	22.8	4	0.13752	0.000625692	1804.5	190	13095	1378.81
194	800	23.7	4	0.13752	0.000658618	1844.5	180	13392.5	1306.94
195	800	24.3	4	0.13752	0.000681378	1850	180	13437.5	1307.43
196	800	24.6	4	0.13752	0.000693006	1800	170	13076.8	1235.03
197	800	24.9	4	0.13752	0.000704803	1775	180	12897.6	1307.93
198	800	24.9	4	0.13752	0.000704803	1665	180	12098.4	1307.93
199	800	24	4	0.13752	0.000669915	1820	230	13217.1	1670.29
200	800	23.7	4	0.13752	0.000658618	1789	220	12989.6	1597.37
201	800	24	4	0.13752	0.000669915	1900	230	13798.1	1670.29
202	800	23.7	4	0.13752	0.000658618	1800	220	13069.4	1597.37
203	800	23.4	4	0.13752	0.000647482	1800	240	13067	1742.27
204	800	23.1	4	0.13752	0.000636508	1750	220	12701.8	1596.8
205	800	23.1	4	0.13752	0.000636508	1580	210	11467.9	1524.22
206	800	22.8	4	0.13752	0.000625692	1700	210	12336.7	1523.95
207	800	22.8	4	0.13752	0.000625692	1650	200	11973.9	1451.38
208	800	22.5	4	0.13752	0.000615033	1680	220	12189.4	1596.24
209	800	22.5	4	0.13752	0.000615033	1870	200	13568	1451.12
210	800	22.5	4	0.13752	0.000615033	1690	210	12262	1523.68
211	800	22.5	4	0.13752	0.000615033	1710	200	12407.1	1451.12
212	800	22.5	4	0.13752	0.000615033	1860	190	13495.5	1378.57
213	800	22.2	4	0.13752	0.000604529	1770	190	12840.2	1378.33
214	800	22.2	4	0.13752	0.000604529	1790	200	12985.3	1450.88
215	800	22.2	4	0.13752	0.000604529	1850	210	13420.6	1523.42
216	900	22.8	4	0.13752	0.000625692	1830	200	13280.1	1451.38
217	900	23.4	4	0.13752	0.000647482	1848	180	13415.5	1306.7
218	900	24	4	0.13752	0.000669915	1920	190	13943.3	1379.81
219	900	24.3	4	0.13752	0.000681378	1892	190	13742.5	1380.06
220	900	24.3	4	0.13752	0.000681378	1800	190	13074.3	1380.06
221	900	24.6	4	0.13752	0.000693006	1888	190	13716.1	1380.33
222	900	24.6	4	0.13752	0.000693006	1968	200	14297.3	1452.98
223	900	24.6	4	0.13752	0.000693006	1940	200	14093.9	1452.98
224	900	24	4	0.13752	0.000669915	1828	230	13275.2	1670.29
225	900	24	4	0.13752	0.000669915	1768	250	12839.5	1815.53
226	900	24	4	0.13752	0.000669915	1776	230	12897.5	1670.29
227	900	24	4	0.13752	0.000669915	1848	250	13420.4	1815.53
228	900	23.7	4	0.13752	0.000658618	1848	250	13417.9	1815.2
229	900	23.7	4	0.13752	0.000658618	1992	260	14463.5	1887.81
230	900	23.4	4	0.13752	0.000647482	1792	250	13009	1814.87
231	900	23.4	4	0.13752	0.000647482	1808	250	13125.1	1814.87
232	900	23.4	4	0.13752	0.000647482	1968	260	14286.6	1887.46
233	900	23.4	4	0.13752	0.000647482	1968	260	14286.6	1887.46
234	900	23.4	4	0.13752	0.000647482	1912	260	13880.1	1887.46
235	900	23.4	4	0.13752	0.000647482	1744	240	12660.5	1742.27
236	900	23.4	4	0.13752	0.000647482	1792	250	13009	1814.87
237	900	23.1	4	0.13752	0.000636508	1760	250	12774.4	1814.54
238	900	23.1	4	0.13752	0.000636508	1872	250	13587.3	1814.54
239	900	23.1	4	0.13752	0.000636508	1960	260	14226	1887.12
240	900	23.1	4	0.13752	0.000636508	1688	240	12251.8	1741.96
EXP2
1	300	25.2	5	0.0629818	0.000896247	200.2	59	3186.33	939.027
2	300	24.9	5	0.0629818	0.000881278	211.3	60	3362.17	954.709
3	300	24.6	5	0.0629818	0.000866523	216.8	60	3448.85	954.477
4	300	24	5	0.0629818	0.000837641	193.1	57	3070.37	906.324
5	300	23.7	5	0.0629818	0.000823511	192.5	57	3060.12	906.114
6	300	23.7	5	0.0629818	0.000823511	173.7	51	2761.26	810.734
7	300	23.4	5	0.0629818	0.000809583	173.2	51	2752.69	810.549
8	300	23.1	5	0.0629818	0.000795857	198.2	59	3149.31	937.483
9	300	23.1	5	0.0629818	0.000795857	184.7	55	2934.8	873.924
10	300	23.1	4	0.0629818	0.000636508	188	42	2979.45	665.622
11	300	22.8	4	0.0629818	0.000625692	218	70	3454.29	1109.17
12	300	22.8	4	0.0629818	0.000625692	185.7	49	2942.48	776.422
13	300	22.5	4	0.0629818	0.000615033	214	70	3390.31	1108.98
14	300	22.5	4	0.0629818	0.000615033	171.5	51	2717	807.972
15	300	23.7	5	0.0629818	0.000823511	209.8	60	3335.14	953.804
16	300	24	4	0.0629818	0.000669915	203.1	60	3220.52	951.408
17	300	24.9	5	0.0629818	0.000881278	185.3	55	2948.46	875.15
18	300	24.9	5	0.0629818	0.000881278	198.9	58	3164.86	922.885
19	300	25.2	5	0.0629818	0.000896247	199.2	58	3170.41	923.112
20	300	25.5	4	0.0629818	0.00072891	181.8	53	2885.55	841.222
21	300	26.1	5	0.0629818	0.000942456	218.5	60	3480.22	955.668
22	300	26.1	4	0.0629818	0.000753713	193.4	56	3070.92	889.2
23	300	26.1	5	0.0629818	0.000942456	205.5	60	3273.16	955.668
24	300	25.8	5	0.0629818	0.000926834	206.4	60	3286.65	955.423
25	300	25.5	4	0.0629818	0.00072891	193	56	3063.32	888.839
26	300	25.5	4	0.0629818	0.00072891	219	70	3475.99	1111.05
27	300	25.2	4	0.0629818	0.000716771	218	70	3459.44	1110.83
28	300	24.9	4	0.0629818	0.000704803	186.5	55	2958.98	872.622
29	300	24.6	4	0.0629818	0.000693006	186.5	55	2958.41	872.454
30	300	24.6	4	0.0629818	0.000693006	179.7	53	2850.54	840.728
31	300	24.3	4	0.0629818	0.000681378	204.2	60	3238.57	951.587
32	300	24.3	4	0.0629818	0.000681378	210	70	3330.55	1110.18
33	300	24	4	0.0629818	0.000669915	185.4	55	2939.85	872.124
34	300	24	4	0.0629818	0.000669915	218	70	3456.78	1109.98
35	300	24	4	0.0629818	0.000669915	203.3	60	3223.69	951.408
36	300	24	4	0.0629818	0.000669915	214	70	3393.36	1109.98
37	300	23.7	4	0.0629818	0.000658618	213.9	60	3391.14	951.233
38	300	23.7	4	0.0629818	0.000658618	184.4	55	2923.46	871.963
39	300	24	4	0.0629818	0.000669915	202.9	60	3217.35	951.408
40	300	24.6	4	0.0629818	0.000693006	183.1	55	2904.48	872.454
41	300	24.9	4	0.0629818	0.000704803	215	70	3411.16	1110.61
42	300	24.9	4	0.0629818	0.000704803	202.3	60	3209.66	951.952
43	300	25.2	4	0.0629818	0.000716771	211	70	3348.35	1110.83
44	300	24.9	4	0.0629818	0.000704803	215	70	3411.16	1110.61
45	300	24.9	4	0.0629818	0.000704803	179.4	53	2846.34	840.891
46	300	24.9	4	0.0629818	0.000704803	211.5	60	3355.63	951.952
47	300	24.9	4	0.0629818	0.000704803	200.2	58	3176.35	920.22
48	300	24.9	4	0.0629818	0.000704803	199.7	58	3168.41	920.22
49	600	24.9	4	0.0629818	0.000704803	464	80	7361.76	1269.27
50	300	24.6	4	0.0629818	0.000693006	195	80	3093.25	1269.02
51	600	24.6	4	0.0629818	0.000693006	401	80	6360.98	1269.02
52	300	24.3	4	0.0629818	0.000681378	191	70	3029.22	1110.18
53	600	24.3	5	0.0629818	0.000851978	433	60	6886.5	954.25
54	300	24.3	4	0.0629818	0.000681378	216	70	3425.71	1110.18
55	300	24.3	4	0.0629818	0.000681378	211.7	60	3357.52	951.587
56	300	24	4	0.0629818	0.000669915	217.6	60	3450.44	951.408
57	300	24	4	0.0629818	0.000669915	199.8	58	3168.19	919.695
58	300	24	4	0.0629818	0.000669915	212.2	60	3364.81	951.408
59	300	24.3	4	0.0629818	0.000681378	199	58	3156.1	919.867
60	300	24	4	0.0629818	0.000669915	215	60	3409.21	951.408
61	300	24.3	4	0.0629818	0.000681378	193.7	57	3072.04	904.008
62	300	24.3	4	0.0629818	0.000681378	206.1	60	3268.7	951.587
63	300	24	4	0.0629818	0.000669915	217.9	60	3455.2	951.408
64	300	24.6	4	0.0629818	0.000693006	216	70	3426.36	1110.4
65	300	24.6	4	0.0629818	0.000693006	199.4	58	3163.04	920.042
66	300	24.6	4	0.0629818	0.000693006	181.1	53	2872.75	840.728
67	300	24.9	4	0.0629818	0.000704803	211	70	3347.7	1110.61
68	300	25.5	4	0.0629818	0.00072891	199.4	58	3164.9	920.583
69	300	25.2	4	0.0629818	0.000716771	211	70	3348.35	1110.83
70	300	25.2	5	0.0629818	0.000896247	216	70	3437.8	1114.1
71	300	25.5	9	0.0629818	0.0016427	214	60	3448.22	966.789
72	300	24.9	5	0.0629818	0.000881278	187.1	55	2977.1	875.15
73	300	24.6	5	0.0629818	0.000866523	193.7	57	3081.37	906.754
74	300	24.6	4	0.0629818	0.000693006	218	60	3458.09	951.768
75	300	24.3	4	0.0629818	0.000681378	211.6	60	3355.93	951.587
76	300	24.6	4	0.0629818	0.000693006	212.3	60	3367.67	951.768
77	300	24.3	4	0.0629818	0.000681378	212	70	3362.27	1110.18
78	300	24.6	4	0.0629818	0.000693006	193	57	3061.52	904.18
79	300	24.3	4	0.0629818	0.000681378	219	70	3473.29	1110.18
80	300	24.3	4	0.0629818	0.000681378	211.7	60	3357.52	951.587
81	300	24.6	4	0.0629818	0.000693006	175	51	2775.99	809.003
82	300	24.6	4	0.0629818	0.000693006	213	60	3378.78	951.768
83	300	24.6	4	0.0629818	0.000693006	215	70	3410.5	1110.4
84	300	24.6	4	0.0629818	0.000693006	179.9	53	2853.72	840.728
85	300	24.6	4	0.0629818	0.000693006	186.2	55	2953.65	872.454
86	300	24.3	4	0.0629818	0.000681378	216.2	60	3428.88	951.587
87	300	24.3	4	0.0629818	0.000681378	170.8	47	2708.85	745.41
88	300	24.6	4	0.0629818	0.000693006	193.7	57	3072.62	904.18
89	300	24.6	4	0.0629818	0.000693006	205.3	60	3256.63	951.768
90	300	24.3	4	0.0629818	0.000681378	218.9	60	3471.71	951.587
91	300	24.3	4	0.0629818	0.000681378	199.8	58	3168.78	919.867
92	300	25.2	4	0.0629818	0.000716771	193.9	57	3076.99	904.531
93	300	26.4	4	0.0629818	0.000766381	187.7	55	2981.03	873.503
94	300	25.5	4	0.0629818	0.00072891	218.1	60	3461.71	952.327
95	300	24.9	4	0.0629818	0.000704803	193.1	56	3063.7	888.488
96	300	24.9	4	0.0629818	0.000704803	210	70	3331.83	1110.61
97	300	24.9	4	0.0629818	0.000704803	181.4	53	2878.07	840.891
98	300	24.6	4	0.0629818	0.000693006	199.9	58	3170.97	920.042
99	300	24.3	4	0.0629818	0.000681378	205.6	60	3260.77	951.587
100	300	24.3	4	0.0629818	0.000681378	201.55	60	3196.54	951.587
101	300	24.3	4	0.0629818	0.000681378	195.7	60	3103.76	951.587
102	300	24.3	4	0.0629818	0.000681378	216.7	60	3436.81	951.587
103	900	24.3	4	0.0629818	0.000681378	878	80	13924.9	1268.78
104	300	24.6	4	0.0629818	0.000693006	191	180	3029.79	2855.3
105	900	24.6	4	0.0629818	0.000693006	840	100	13324.8	1586.28
106	300	24.6	4	0.0629818	0.000693006	196	170	3109.11	2696.68
107	900	24.3	4	0.0629818	0.000681378	851	100	13496.7	1585.98
108	300	24.6	4	0.0629818	0.000693006	207	170	3283.6	2696.68
109	300	24.6	4	0.0629818	0.000693006	210	80	3331.19	1269.02
110	300	24.6	4	0.0629818	0.000693006	216.6	60	3435.88	951.768
111	300	24.6	4	0.0629818	0.000693006	168.2	49	2668.12	777.277
112	300	24.3	4	0.0629818	0.000681378	198.1	58	3141.82	919.867
113	300	24.3	4	0.0629818	0.000681378	205.1	60	3252.84	951.587
114	300	24.3	4	0.0629818	0.000681378	171.4	47	2718.37	745.41
115	300	24.6	4	0.0629818	0.000693006	216	70	3426.36	1110.4
116	300	24.9	4	0.0629818	0.000704803	204.6	60	3246.16	951.952
117	300	24.9	4	0.0629818	0.000704803	177.3	45	2813.02	713.964
118	300	25.2	4	0.0629818	0.000716771	172.7	47	2740.57	745.842
119	300	26.1	4	0.0629818	0.000753713	186.7	55	2964.53	873.321
120	300	26.8	4	0.0629818	0.000783552	215	70	3415.56	1112.04
121	300	26.1	4	0.0629818	0.000753713	172.2	47	2734.29	746.293
122	300	25.2	4	0.0629818	0.000716771	214	60	3395.96	952.138
123	300	25.2	4	0.0629818	0.000716771	187.4	55	2973.84	872.793
124	300	24.9	4	0.0629818	0.000704803	198.1	58	3143.03	920.22
125	300	24.9	4	0.0629818	0.000704803	210	70	3331.83	1110.61
126	300	24.6	4	0.0629818	0.000693006	219	70	3473.95	1110.4
127	300	24.6	4	0.0629818	0.000693006	173.2	51	2747.44	809.003
128	300	24.6	4	0.0629818	0.000693006	186.5	55	2958.41	872.454
129	300	24.6	4	0.0629818	0.000693006	210	70	3331.19	1110.4
130	300	24.6	4	0.0629818	0.000693006	211.1	60	3348.64	951.768
131	300	24.6	4	0.0629818	0.000693006	217.9	60	3456.5	951.768
132	300	24.6	5	0.0629818	0.000866523	198.9	58	3164.09	922.662
133	300	24.6	7	0.0629818	0.00121387	214	60	3423.82	959.948
134	300	24.6	10	0.0629818	0.0017357	187.6	55	3027.51	887.595
135	300	24.6	14	0.0629818	0.00243296	193.6	57	3161.02	930.672
136	300	24.6	19	0.0629818	0.00330694	210	70	3480.01	1160
137	300	24.6	25	0.0629818	0.00435927	199.4	58	3320.03	965.707
138	300	24.6	31	0.0629818	0.00541549	213	70	3790.98	1245.86
139	300	24.6	34	0.0629818	0.00594507	169.6	49	3126.62	903.327
140	300	24.9	8	0.0629818	0.00141136	172.8	47	2773.69	754.418
141	300	25.2	5	0.0629818	0.000896247	200.1	58	3184.74	923.112
142	300	25.5	5	0.0629818	0.000911431	173.1	47	2755.7	748.225
143	300	26.8	5	0.0629818	0.000979782	188.1	55	2997.86	876.567
144	300	27.4	5	0.0629818	0.00101277	199.6	58	3182.87	924.881
145	300	26.8	4	0.0629818	0.000783552	218.4	60	3469.57	953.18
146	300	25.8	4	0.0629818	0.000741224	181.1	53	2875.02	841.392
147	300	24.9	4	0.0629818	0.000704803	188.1	55	2984.37	872.622
148	300	24	4	0.0629818	0.000669915	174.3	51	2763.84	808.697
149	300	23.4	4	0.0629818	0.000647482	187.8	55	2976.82	871.805
150	300	23.1	4	0.0629818	0.000636508	177.4	49	2811.46	776.559
151	300	22.8	4	0.0629818	0.000625692	174	51	2757.09	808.113
152	300	22.5	4	0.0629818	0.000615033	206.1	60	3265.16	950.555
153	300	22.2	4	0.0629818	0.000604529	168.2	49	2664.27	776.154
154	300	22.2	4	0.0629818	0.000604529	170.9	43	2707.03	681.114
155	300	22.2	4	0.0629818	0.000604529	181.2	49	2870.18	776.154
156	300	22.2	4	0.0629818	0.000604529	181.05	43	2867.81	681.114
EXP3
1	300	24	5	0.0424666	0.000837641	252.2	46	5947.32	1084.76
2	300	23.7	4	0.0424666	0.000658618	257.4	48	6052.18	1128.61
3	300	23.4	4	0.0424666	0.000647482	282	50	6629.39	1175.42
4	300	23.1	4	0.0424666	0.000636508	257.7	52	6057.04	1222.22
5	300	22.8	4	0.0424666	0.000625692	251.7	50	5914.97	1175
6	300	22.5	4	0.0424666	0.000615033	277	57	6508.39	1339.27
7	300	22.2	4	0.0424666	0.000604529	250.4	46	5882.39	1080.63
8	300	21.9	4	0.0424666	0.000594179	257.5	52	6048.16	1221.38
9	300	21.9	4	0.0424666	0.000594179	257.1	52	6038.76	1221.38
10	300	21.6	4	0.0424666	0.00058398	305	60	7162.64	1409.04
11	300	21.3	4	0.0424666	0.000573931	308	70	7231.91	1643.62
12	300	21	4	0.0424666	0.000564029	281.6	58	6610.96	1361.63
13	300	21	4	0.0424666	0.000564029	300	60	7042.93	1408.59
14	300	20.7	4	0.0424666	0.000554274	282.1	58	6621.65	1361.42
15	300	20.7	4	0.0424666	0.000554274	269.7	55	6330.59	1291
16	300	20.7	4	0.0424666	0.000554274	289	60	6783.61	1408.36
17	300	20.7	4	0.0424666	0.000554274	270.3	55	6344.67	1291
18	300	21.3	4	0.0424666	0.000573931	250.1	46	5872.41	1080.09
19	300	22.8	4	0.0424666	0.000625692	258.4	41	6072.42	963.504
20	300	24.6	4	0.0424666	0.000693006	276.6	57	6507.28	1340.98
21	300	25.8	4	0.0424666	0.000741224	250.8	46	5904.97	1083.05
22	300	24.3	4	0.0424666	0.000681378	258.3	52	6075.6	1223.12
23	300	23.1	4	0.0424666	0.000636508	306	60	7192.3	1410.25
24	300	22.2	4	0.0424666	0.000604529	283.6	58	6662.32	1362.53
25	300	21.6	4	0.0424666	0.00058398	294	60	6904.32	1409.04
26	300	21	3	0.0424666	0.000422918	318	70	7448.35	1639.57
27	300	20.7	4	0.0424666	0.000554274	258.2	52	6060.65	1220.58
28	300	20.4	4	0.0424666	0.000544664	281.8	58	6613.57	1361.2
29	300	20	4	0.0424666	0.000532071	264	54	6194.55	1267.07
30	300	19.7	3	0.0424666	0.000392023	270.8	55	6339.62	1287.59
31	300	19.7	3	0.0424666	0.000392023	256.4	51	6002.5	1193.95
32	300	19.4	4	0.0424666	0.0005137	274.1	57	6429.61	1337.06
33	300	19.1	3	0.0424666	0.000378457	320	58	7489.77	1357.52
34	300	19.1	3	0.0424666	0.000378457	279.1	58	6532.48	1357.52
35	300	18.8	3	0.0424666	0.000371825	255.8	51	5986.49	1193.55
36	300	18.8	3	0.0424666	0.000371825	254.9	51	5965.42	1193.55
37	300	18.5	3	0.0424666	0.000365293	281.2	58	6580.22	1357.23
38	300	18.2	3	0.0424666	0.000358859	286.3	60	6698.86	1403.88
39	300	18.2	3	0.0424666	0.000358859	286.1	60	6694.18	1403.88
40	300	19.1	3	0.0424666	0.000378457	299.2	60	7002.93	1404.33
41	300	23.7	4	0.0424666	0.000658618	257.1	52	6045.13	1222.66
42	300	25.8	4	0.0424666	0.000741224	255.8	46	6022.69	1083.05
43	300	27.7	4	0.0424666	0.000823384	277.1	57	6532.98	1343.85
44	300	29.2	4	0.0424666	0.000893581	322	70	7600.3	1652.24
45	300	29.2	4	0.0424666	0.000893581	259.6	52	6127.45	1227.38
46	300	28.6	4	0.0424666	0.000864918	301	60	7101.29	1415.54
47	300	28.3	4	0.0424666	0.00085088	295.7	60	6974.64	1415.21
48	300	28	4	0.0424666	0.000837036	265.1	53	6251.47	1249.82
49	300	27.4	4	0.0424666	0.00080992	257.2	36	6062.48	848.558
50	300	26.8	4	0.0424666	0.000783552	258.6	52	6092.84	1225.17
51	300	26.8	4	0.0424666	0.000783552	286.5	60	6750.19	1413.65
52	300	26.4	4	0.0424666	0.000766381	280.2	58	6599.9	1366.15
53	300	26.8	4	0.0424666	0.000783552	269.7	55	6354.37	1295.85
54	300	25.8	4	0.0424666	0.000741224	268.7	55	6326.42	1294.95
55	300	25.2	4	0.0424666	0.000716771	262.1	53	6168.56	1247.36
56	300	24.9	4	0.0424666	0.000704803	250.4	50	5892.04	1176.53
57	300	24.9	4	0.0424666	0.000704803	317	70	7459.17	1647.14
58	300	24.9	4	0.0424666	0.000704803	311	70	7317.99	1647.14
59	300	24.9	4	0.0424666	0.000704803	261.5	53	6153.23	1247.12
60	300	24.9	4	0.0424666	0.000704803	261.5	53	6153.23	1247.12
61	300	24.9	4	0.0424666	0.000704803	293.4	60	6903.85	1411.83
62	300	24.9	4	0.0424666	0.000704803	269	55	6329.71	1294.18
63	300	25.2	4	0.0424666	0.000716771	250.2	50	5888.49	1176.76
64	300	25.2	4	0.0424666	0.000716771	275.7	57	6488.63	1341.5
65	300	26.1	4	0.0424666	0.000753713	288.3	60	6789.28	1412.96
66	300	27.1	4	0.0424666	0.000796644	264.6	53	6235.54	1248.99
67	300	28.9	5	0.0424666	0.00109937	253.4	50	6001.38	1184.17
68	300	29.5	4	0.0424666	0.000908211	276.6	57	6530.28	1345.72
69	300	29.8	4	0.0424666	0.000923043	295	60	6966.38	1416.89
70	300	28.6	4	0.0424666	0.000864918	253.9	50	5990.09	1179.62
71	300	28	4	0.0424666	0.000837036	288.3	60	6798.56	1414.89
72	300	28	4	0.0424666	0.000837036	271.2	55	6395.31	1296.98
73	300	27.4	4	0.0424666	0.00080992	294.2	60	6934.6	1414.26
74	300	26.8	4	0.0424666	0.000783552	301	60	7091.82	1413.65
75	300	26.4	4	0.0424666	0.000766381	255.7	48	6022.82	1130.6
76	300	26.1	4	0.0424666	0.000753713	267.3	55	6294.74	1295.21
77	300	26.1	4	0.0424666	0.000753713	280.7	58	6610.31	1365.86
78	300	26.1	4	0.0424666	0.000753713	261	53	6146.38	1248.12
79	300	25.8	4	0.0424666	0.000741224	291.4	60	6860.88	1412.67
80	300	25.8	4	0.0424666	0.000741224	298.2	60	7020.98	1412.67
81	300	25.8	4	0.0424666	0.000741224	262.9	54	6189.86	1271.41
82	300	25.5	4	0.0424666	0.00072891	324	70	7626.89	1647.79
83	300	25.8	4	0.0424666	0.000741224	250.2	50	5890.84	1177.23
84	300	26.1	4	0.0424666	0.000753713	281	58	6617.37	1365.86
85	300	26.1	4	0.0424666	0.000753713	259.6	46	6113.41	1083.27
86	300	26.1	4	0.0424666	0.000753713	251.9	50	5932.08	1177.47
87	300	26.1	4	0.0424666	0.000753713	254.4	44	5990.96	1036.17
88	300	26.4	4	0.0424666	0.000766381	257.7	51	6069.93	1201.27
89	300	27.1	4	0.0424666	0.000796644	318.6	52	7508.1	1225.43
90	300	27.4	4	0.0424666	0.00080992	258.4	51	6090.76	1202.12
91	300	27.1	4	0.0424666	0.000796644	264.2	53	6226.12	1248.99
92	300	27.1	4	0.0424666	0.000796644	252.4	50	5948.04	1178.3
93	300	27.4	4	0.0424666	0.00080992	265.3	54	6253.4	1272.84
94	300	27.4	4	0.0424666	0.00080992	282.3	58	6654.11	1367.12
95	300	27.4	4	0.0424666	0.00080992	294.7	60	6946.39	1414.26
96	300	27.1	4	0.0424666	0.000796644	289.1	60	6812.91	1413.96
97	300	27.1	4	0.0424666	0.000796644	256.2	48	6037.59	1131.16
98	300	27.4	4	0.0424666	0.00080992	280.9	58	6621.11	1367.12
99	300	27.4	4	0.0424666	0.00080992	256.6	52	6048.33	1225.69
100	300	27.1	4	0.0424666	0.000796644	262.1	53	6176.63	1248.99
101	300	27.1	4	0.0424666	0.000796644	318	70	7493.97	1649.61
102	300	27.1	4	0.0424666	0.000796644	263.8	53	6216.69	1248.99
103	300	27.4	4	0.0424666	0.00080992	288.8	60	6807.32	1414.26
104	300	27.4	4	0.0424666	0.00080992	282.7	58	6663.54	1367.12
105	300	27.1	4	0.0424666	0.000796644	257.9	52	6077.65	1225.43
106	300	27.1	4	0.0424666	0.000796644	287.1	60	6765.78	1413.96
107	300	27.1	4	0.0424666	0.000796644	269.1	55	6341.59	1296.13
108	300	27.4	4	0.0424666	0.00080992	281.9	58	6644.68	1367.12
109	300	27.1	4	0.0424666	0.000796644	269.8	55	6358.09	1296.13
110	300	26.8	4	0.0424666	0.000783552	294	60	6926.9	1413.65
111	300	26.8	4	0.0424666	0.000783552	282.3	58	6651.23	1366.53
112	300	27.1	4	0.0424666	0.000796644	271	55	6386.37	1296.13
113	300	27.1	4	0.0424666	0.000796644	282.4	58	6655.02	1366.82
114	300	27.4	4	0.0424666	0.00080992	277	57	6529.18	1343.55
115	300	29.2	5	0.0424666	0.00111742	294.8	60	6983.95	1421.43
116	300	30.1	4	0.0424666	0.00093808	323	50	7629.48	1181.03
117	300	30.1	4	0.0424666	0.00093808	276.6	57	6533.48	1346.38
118	300	28.3	4	0.0424666	0.00085088	277.6	57	6547.72	1344.45
119	300	28	4	0.0424666	0.000837036	277.1	57	6534.44	1344.15
120	300	27.7	4	0.0424666	0.000823384	295.2	60	6959.71	1414.58
EXP4
1	300	22.5	5	0.00329701	0.000768998	47.9	8.622	14532.8	2615.91
2	300	23.1	5	0.00329701	0.000795857	47.3	8.514	14357.1	2584.28
3	300	23.4	4	0.00329701	0.000647482	39.2	7.056	11869.6	2136.53
4	300	25.8	5	0.00329701	0.000926834	30	5.4	9125.58	1642.6
5	300	24	4	0.00329701	0.000669915	41.6	7.488	12601	2268.17
6	300	23.7	4	0.00329701	0.000658618	30.1	5.418	9115.85	1640.85
7	300	23.1	4	0.00329701	0.000636508	42	7.56	12715.2	2288.73
8	300	23.1	4	0.00329701	0.000636508	37.4	6.732	11322.6	2038.06
9	300	22.5	4	0.00329701	0.000615033	35	6.3	10592.3	1906.61
10	300	22.8	4	0.00329701	0.000625692	37.4	6.732	11320.6	2037.7
11	300	22.5	4	0.00329701	0.000615033	34	6.12	10289.6	1852.13
12	300	22.2	4	0.00329701	0.000604529	34.7	6.246	10499.7	1889.94
13	300	21.9	4	0.00329701	0.000594179	46.4	8.352	14037.5	2526.76
14	300	22.2	4	0.00329701	0.000604529	31.5	5.67	9531.41	1715.65
15	300	22.2	4	0.00329701	0.000604529	58.4	10.512	17670.9	3180.77
16	300	21	4	0.00329701	0.000564029	35.8	6.444	10825.4	1948.56
17	300	20	3	0.00329701	0.000398961	39.6	7.128	11942.2	2149.6
18	300	19.4	3	0.00329701	0.000385189	32.1	5.778	9678.28	1742.09
19	300	18.8	3	0.00329701	0.000371825	51.9	9.342	15644.7	2816.04
20	300	18.5	3	0.00329701	0.000365293	58.3	10.494	17572	3162.96
21	300	18.2	3	0.00329701	0.000358859	35.53	6.3954	10707.8	1927.41
22	300	18.2	3	0.00329701	0.000358859	33.8	6.084	10186.5	1833.56
23	300	18.2	3	0.00329701	0.000358859	36.7	6.606	11060.5	1990.88
24	300	18.2	3	0.00329701	0.000358859	33.9	6.102	10216.6	1838.99
25	300	18.2	3	0.00329701	0.000358859	34	6.12	10246.7	1844.41
26	300	18.2	3	0.00329701	0.000358859	33.1	5.958	9975.51	1795.59
27	300	21.9	4	0.00329701	0.000594179	34.3	6.174	10376.9	1867.84
28	300	23.4	4	0.00329701	0.000647482	51.9	9.342	15715.2	2828.73
29	300	24	4	0.00329701	0.000669915	38.1	6.858	11540.8	2077.34
30	300	24.3	4	0.00329701	0.000680884	58.7	10.566	17783.9	3201.1
31	300	24.6	4	0.00329701	0.000692469	34.9	6.282	10575.4	1903.57
32	300	24.6	4	0.00329701	0.000692469	40.8	7.344	12363.2	2225.38
33	300	24.3	4	0.00329701	0.000680884	33.4	6.012	10118.9	1821.41
34	300	24.3	4	0.00329701	0.000680884	31.8	5.724	9634.2	1734.16
35	300	24.6	4	0.00329701	0.000692469	33.4	6.012	10120.9	1821.75
36	300	24.6	4	0.00329701	0.000692469	37.8	6.804	11454.1	2061.75
37	300	24.6	4	0.00329701	0.000692469	33.3	5.994	10090.6	1816.3
38	300	24.6	4	0.00329701	0.000692469	33.5	6.03	10151.2	1827.21
39	300	24.6	4	0.00329701	0.000692469	31.6	5.688	9575.42	1723.58
40	300	24.6	4	0.00329701	0.000692469	58.5	10.53	17726.7	3190.8
41	300	24.9	4	0.00329701	0.000704803	37	6.66	11214	2018.52
42	300	24.9	4	0.00329701	0.000704803	33.1	5.958	10032	1805.76
43	300	24.9	4	0.00329701	0.000704803	33.5	6.03	10153.2	1827.58
44	300	24.9	4	0.00329701	0.000704803	58.3	10.494	17669.6	3180.53
45	300	24.6	4	0.00329701	0.000693006	60.2	10.836	18241.9	3283.55
46	300	24.9	4	0.00329701	0.000704803	39.2	7.056	11880.8	2138.54
47	300	24.9	4	0.00329701	0.000704803	34.6	6.228	10486.6	1887.59
48	300	24.9	4	0.00329701	0.000704803	39.3	7.074	11911.1	2143.99
49	300	24.9	4	0.00329701	0.000704803	41.3	7.434	12517.2	2253.1
50	300	24.9	4	0.00329701	0.000704803	65.2	11.736	19760.9	3556.96
51	300	24.9	4	0.00329701	0.000704803	33.4	6.012	10122.9	1822.12
52	300	24.6	4	0.00329701	0.000693006	39.4	7.092	11939.1	2149.03
53	300	24.6	4	0.00329701	0.000693006	33.5	6.03	10151.3	1827.23
54	300	23.4	4	0.00329701	0.000647482	35.4	6.372	10719	1929.42
55	300	22.8	4	0.00329701	0.000625692	33.2	5.976	10049.3	1808.87
56	300	22.2	4	0.00329701	0.000604529	31.8	5.724	9622.18	1731.99
57	300	21.6	4	0.00329701	0.00058398	47	8.46	14216.7	2559.01
58	300	21.3	4	0.00329701	0.000573931	35.36	6.3648	10694	1924.93
59	300	20.7	4	0.00329701	0.000554274	39	7.02	11791.1	2122.4
60	300	20.4	3	0.00329701	0.000408401	38.9	7.002	11732.9	2111.93
61	300	20	4	0.00329701	0.000532071	41.1	7.398	12421.5	2235.87
62	300	19.7	4	0.00329701	0.000522816	41.2	7.416	12449.9	2240.97
63	300	19.4	3	0.00329701	0.000385189	31.7	5.706	9557.68	1720.38
64	300	19.1	3	0.00329701	0.000378457	35.1	6.318	10581.6	1904.69
65	300	19.1	3	0.00329701	0.000378457	33.4	6.012	10069.1	1812.44
66	300	18.8	3	0.00329701	0.000371825	33.4	6.012	10068	1812.25
67	300	18.5	3	0.00329701	0.000365293	36.9	6.642	11121.9	2001.94
68	300	18.2	3	0.00329701	0.000358859	39.8	7.164	11994.7	2159.05
69	300	17.9	3	0.00329701	0.000352522	46.5	8.37	14012.5	2522.25
70	300	17.6	3	0.00329701	0.000346282	31.8	5.724	9581.76	1724.72
71	300	17.6	3	0.00329701	0.000346282	32	5.76	9642.02	1735.56
72	300	17.6	3	0.00329701	0.000346282	33.8	6.084	10184.4	1833.19
73	300	17.9	3	0.00329701	0.000352522	34.4	6.192	10366.2	1865.92
74	300	18.8	3	0.00329701	0.000371825	32.5	5.85	9796.75	1763.41
75	300	19.7	3	0.00329701	0.000392023	39	7.02	11760	2116.79
76	300	21.6	4	0.00329701	0.00058398	64	11.52	19358.9	3484.6
77	300	20.4	3	0.00329701	0.000408401	34.91	6.2838	10529.5	1895.31
78	300	20	3	0.00329701	0.000398961	39	7.02	11761.3	2117.03
79	300	19.4	3	0.00329701	0.000385189	36.8	6.624	11095.3	1997.16
80	300	18.5	3	0.00329701	0.000365293	38	6.84	11453.4	2061.62
81	300	18.2	3	0.00329701	0.000358859	37.7	6.786	11361.8	2045.13
82	300	17.6	3	0.00329701	0.000346282	34.67	6.2406	10446.5	1880.38
83	300	17.3	3	0.00329701	0.000340135	40.5	7.29	12202	2196.35
84	300	17.3	3	0.00329701	0.000340135	58	10.44	17474.4	3145.4
85	300	17	3	0.00329701	0.000334083	38.4	6.912	11568.1	2082.26
86	300	17	3	0.00329701	0.000334083	32	5.76	9640.11	1735.22
87	300	16.7	3	0.00329701	0.000328123	44.4	7.992	13374.4	2407.38
88	300	16.7	3	0.00329701	0.000328123	32.8	5.904	9880.15	1778.43
89	300	16.4	3	0.00329701	0.000322254	36.2	6.516	10903.3	1962.59
90	300	16.4	3	0.00329701	0.000322254	40.5	7.29	12198.4	2195.71
91	300	16.4	3	0.00329701	0.000322254	52.2	9.396	15722.4	2830.03
92	300	16.1	3	0.00329701	0.000316475	66	11.88	19877	3577.87
93	300	16.1	3	0.00329701	0.000316475	59.9	10.782	18039.9	3247.18
94	300	16.1	3	0.00329701	0.000316475	35.8	6.444	10781.8	1940.72
95	300	16.1	3	0.00329701	0.000316475	34.3	6.174	10330	1859.41
96	300	16.1	3	0.00329701	0.000316475	33.7	6.066	10149.3	1826.88
97	300	16.4	3	0.00329701	0.000322254	51.6	9.288	15541.7	2797.5
98	300	16.7	3	0.00329701	0.000328123	40.9	7.362	12320.1	2217.61
99	300	16.4	3	0.00329701	0.000322254	29.5	5.31	8885.27	1599.35
100	300	16.4	3	0.00329701	0.000322254	40.4	7.272	12168.3	2190.29
101	300	16.4	3	0.00329701	0.000322254	41.2	7.416	12409.3	2233.67
102	300	16.1	3	0.00329701	0.000316475	52.7	9.486	15871.5	2856.87
103	300	16.1	3	0.00329701	0.000316475	40.4	7.272	12167.2	2190.09
104	300	15.8	3	0.00329701	0.000310786	38.5	6.93	11593.9	2086.9
105	300	15.8	3	0.00329701	0.000310786	36.8	6.624	11081.9	1994.75
106	300	15.5	3	0.00329701	0.000305184	34.4	6.192	10358.2	1864.48
107	300	15.5	3	0.00329701	0.000305184	46.1	8.298	13881.3	2498.63
108	300	15.5	3	0.00329701	0.000305184	34.77	6.2586	10469.7	1884.54
109	300	15.2	3	0.00329701	0.000299669	35.2	6.336	10598.2	1907.67
110	300	15.2	3	0.00329701	0.000299669	32.8	5.904	9875.58	1777.61
111	300	15.2	3	0.00329701	0.000299669	36.3	6.534	10929.4	1967.29
112	300	15.2	3	0.00329701	0.000299669	32.7	5.886	9845.48	1772.19
113	300	15.2	3	0.00329701	0.000299669	37.3	6.714	11230.5	2021.48
114	300	15.2	3	0.00329701	0.000299669	40.1	7.218	12073.5	2173.23
115	300	15.2	3	0.00329701	0.000299669	38.8	6.984	11682.1	2102.78
116	300	14.9	3	0.00329701	0.00029424	36.6	6.588	11018.7	1983.37
117	300	14.9	3	0.00329701	0.00029424	52.3	9.414	15745.3	2834.16
118	300	14.9	3	0.00329701	0.00029424	36.5	6.57	10988.6	1977.95
