# Supplementary material for: Transient to stationary radon (220Rn) emissions from a phonolitic rock exposed to subvolcanic temperatures
Source: R Soc Open Sci. 2019 Oct 30;6(10):190782. doi: 10.1098/rsos.190782 (PMC6837235; doi:10.1098/rsos.190782)
Supplement: Table S2 [file rsos190782supp2.xls]

## Sheet: Table2S
Table 2S. Rock sample petrophysical properties from thermal experiments conducted at subvolcanic temperatures from 100 to 900 °C.
#	f (%)	s(3)	Vp (Km s-1)	s(3)	Vs (Km s-1)	s(3)
Intact rock	3.6	0.108	5.51	0.02	3.84	0.03
EXP1	5.4	0.162	5.38	0.04	3.63	0.04
EXP2	5.2	0.156	5.42	0.03	3.68	0.04
EXP3	8.2	0.246	5.22	0.04	3.41	0.05
EXP4	8.2	0.246	5.22	0.04	3.41	0.05
