# Supplementary material for: Transient to stationary radon (220Rn) emissions from a phonolitic rock exposed to subvolcanic temperatures
Source: R Soc Open Sci. 2019 Oct 30;6(10):190782. doi: 10.1098/rsos.190782 (PMC6837235; doi:10.1098/rsos.190782)
Supplement: Table S3 [file rsos190782supp3.xls]

## Sheet: Table3S
Table 3S. X-ray powder diffraction (XRPD) data from thermal experiments conducted at subvolcanic temperatures from 100 to 900 °C.
	Intact rock	EXP1	EXP2
2Q	Intensity
(°)	(counts)
4	50	28	28
4.02	47	38	37
4.04	35	39	38
4.06	32	31	43
4.08	44	30	25
4.1	36	35	32
4.12	45	25	45
4.14	45	37	33
4.16	38	33	28
4.18	45	34	39
4.2	40	34	33
4.22	50	35	32
4.24	35	44	35
4.26	29	41	34
4.28	37	40	25
4.3	44	26	41
4.32	29	26	20
4.34	39	31	38
4.36	42	36	29
4.38	39	41	41
4.4	45	38	28
4.42	40	29	31
4.44	38	31	31
4.46	32	33	35
4.48	42	30	20
4.5	45	37	30
4.52	33	22	36
4.54	37	29	34
4.56	43	21	27
4.58	42	39	24
4.6	36	39	46
4.62	44	42	38
4.64	38	34	30
4.66	36	30	30
4.68	49	25	20
4.7	38	25	37
4.72	38	26	32
4.74	29	21	31
4.76	25	32	42
4.78	41	26	25
4.8	32	42	27
4.82	26	25	34
4.84	31	24	37
4.86	28	24	32
4.88	28	29	30
4.9	37	34	31
4.92	34	27	30
4.94	37	25	31
4.96	30	28	24
4.98	25	31	24
5	38	29	35
5.02	27	27	33
5.04	21	23	32
5.06	24	18	24
5.08	28	22	27
5.1	19	20	27
5.12	38	14	27
5.14	27	27	18
5.16	36	27	30
5.18	29	29	31
5.2	24	30	24
5.22	41	26	22
5.24	26	31	28
5.26	32	25	14
5.28	35	30	27
5.3	30	22	24
5.32	25	19	34
5.34	24	39	21
5.36	38	23	30
5.38	22	25	23
5.4	20	27	27
5.42	27	32	29
5.44	21	18	25
5.46	27	21	26
5.48	37	21	29
5.5	31	19	21
5.52	30	23	19
5.54	30	24	19
5.56	24	20	18
5.58	32	16	26
5.6	25	25	19
5.62	29	20	32
5.64	25	26	21
5.66	26	30	20
5.68	26	23	21
5.7	25	16	24
5.72	28	26	26
5.74	20	22	23
5.76	15	30	22
5.78	27	24	17
5.8	25	28	24
5.82	29	16	20
5.84	29	18	13
5.86	23	27	22
5.88	22	18	28
5.9	19	14	21
5.92	20	14	12
5.94	24	17	22
5.96	30	18	22
5.98	26	22	29
6	24	16	21
6.02	20	13	26
6.04	28	24	22
6.06	21	16	20
6.08	26	18	20
6.1	31	22	29
6.12	23	27	24
6.14	29	21	18
6.16	22	20	23
6.18	20	27	24
6.2	31	22	23
6.22	19	16	24
6.24	25	17	26
6.26	24	23	27
6.28	30	18	30
6.3	23	17	22
6.32	15	25	20
6.34	18	21	17
6.36	21	20	16
6.38	21	24	20
6.4	25	16	19
6.42	15	18	17
6.44	16	20	21
6.46	21	17	28
6.48	24	16	21
6.5	15	23	22
6.52	24	25	13
6.54	28	16	22
6.56	16	23	19
6.58	23	18	22
6.6	27	17	18
6.62	26	19	21
6.64	21	18	23
6.66	11	31	24
6.68	23	20	24
6.7	15	25	30
6.72	22	18	17
6.74	18	26	14
6.76	20	16	24
6.78	25	20	12
6.8	34	22	16
6.82	22	27	22
6.84	25	16	15
6.86	23	26	21
6.88	22	9	14
6.9	22	20	20
6.92	13	26	23
6.94	33	17	26
6.96	30	16	19
6.98	20	25	15
7	26	25	25
7.02	24	23	16
7.04	22	12	12
7.06	27	23	24
7.08	28	11	25
7.1	15	21	20
7.12	14	19	13
7.14	23	19	24
7.16	17	14	19
7.18	18	17	19
7.2	18	12	18
7.22	27	22	13
7.24	17	12	20
7.26	19	12	18
7.28	22	21	22
7.3	13	28	17
7.32	22	10	18
7.34	19	16	18
7.36	26	25	11
7.38	18	18	13
7.4	29	15	9
7.42	16	16	21
7.44	25	13	21
7.46	25	12	24
7.48	22	10	16
7.5	20	16	21
7.52	18	19	17
7.54	18	13	15
7.56	24	15	24
7.58	21	11	21
7.6	19	19	27
7.62	12	18	23
7.64	19	22	11
7.66	20	28	23
7.68	16	16	13
7.7	18	16	20
7.72	11	18	12
7.74	17	21	25
7.76	16	15	19
7.78	21	12	16
7.8	14	24	17
7.82	23	19	12
7.84	19	14	25
7.86	20	17	24
7.88	21	14	26
7.9	19	19	14
7.92	15	18	15
7.94	18	26	12
7.96	28	14	22
7.98	14	15	12
8	18	12	19
8.02	18	22	20
8.04	17	15	13
8.06	28	21	15
8.08	18	22	10
8.1	15	14	17
8.12	21	27	19
8.14	20	16	15
8.16	21	15	16
8.18	24	16	23
8.2	18	15	12
8.22	26	14	18
8.24	23	18	23
8.26	21	11	17
8.28	26	16	12
8.3	16	22	16
8.32	17	19	17
8.34	22	17	12
8.36	19	17	18
8.38	21	22	15
8.4	25	21	11
8.42	18	18	15
8.44	28	18	11
8.46	16	23	13
8.48	16	12	11
8.5	22	16	16
8.52	21	12	19
8.54	16	29	21
8.56	21	17	10
8.58	20	14	16
8.6	13	20	13
8.62	28	18	20
8.64	23	15	11
8.66	28	16	12
8.68	18	12	21
8.7	22	22	11
8.72	12	19	15
8.74	26	14	15
8.76	20	13	15
8.78	28	11	19
8.8	22	16	18
8.82	18	16	20
8.84	21	15	13
8.86	21	19	19
8.88	14	16	15
8.9	14	20	12
8.92	16	25	11
8.94	25	18	15
8.96	21	24	17
8.98	17	23	21
9	11	23	16
9.02	14	8	18
9.04	22	20	12
9.06	15	9	19
9.08	19	25	13
9.1	26	10	12
9.12	19	18	15
9.14	21	9	17
9.16	21	18	16
9.18	15	12	15
9.2	15	15	16
9.22	22	11	10
9.24	19	22	17
9.26	20	15	12
9.28	22	19	16
9.3	24	20	16
9.32	22	23	14
9.34	22	20	11
9.36	28	20	11
9.38	27	24	20
9.4	20	25	15
9.42	30	34	24
9.44	13	25	16
9.46	16	17	25
9.48	20	22	14
9.5	23	12	14
9.52	21	12	20
9.54	26	16	18
9.56	16	17	13
9.58	15	15	16
9.6	20	13	19
9.62	12	22	12
9.64	8	21	9
9.66	19	14	11
9.68	15	18	8
9.7	16	15	7
9.72	15	6	11
9.74	18	14	17
9.76	22	16	8
9.78	14	16	20
9.8	18	14	16
9.82	10	16	12
9.84	15	11	15
9.86	25	15	9
9.88	18	12	14
9.9	18	13	14
9.92	17	12	10
9.94	21	12	12
9.96	18	13	24
9.98	15	9	11
10	21	21	12
10.02	17	14	20
10.04	19	14	12
10.06	22	14	9
10.08	24	12	12
10.1	15	17	21
10.12	24	13	19
10.14	16	15	8
10.16	20	16	8
10.18	12	21	19
10.2	31	12	11
10.22	19	14	22
10.24	23	14	15
10.26	12	13	19
10.28	11	10	20
10.3	21	12	24
10.32	12	12	13
10.34	18	11	17
10.36	16	16	28
10.38	14	19	27
10.4	15	11	19
10.42	15	14	11
10.44	17	13	15
10.46	20	15	16
10.48	26	13	23
10.5	7	13	15
10.52	12	15	13
10.54	12	15	10
10.56	18	15	10
10.58	16	13	6
10.6	12	13	12
10.62	14	15	17
10.64	20	7	14
10.66	14	14	12
10.68	14	13	11
10.7	18	19	14
10.72	11	14	18
10.74	9	11	20
10.76	19	12	18
10.78	12	11	11
10.8	12	8	8
10.82	17	12	10
10.84	14	15	7
10.86	14	20	16
10.88	18	19	11
10.9	16	11	12
10.92	17	12	14
10.94	12	16	18
10.96	15	14	15
10.98	21	18	14
11	11	15	14
11.02	16	11	11
11.04	20	19	12
11.06	17	11	15
11.08	15	11	14
11.1	5	12	16
11.12	11	15	9
11.14	10	14	10
11.16	11	12	17
11.18	9	14	14
11.2	13	11	10
11.22	23	14	15
11.24	16	9	18
11.26	18	11	16
11.28	12	7	12
11.3	15	10	14
11.32	12	8	10
11.34	16	10	11
11.36	14	10	12
11.38	16	9	13
11.4	11	14	13
11.42	19	10	6
11.44	19	7	10
11.46	14	12	9
11.48	14	14	9
11.5	11	12	17
11.52	18	17	16
11.54	14	9	10
11.56	14	11	13
11.58	14	9	20
11.6	14	15	12
11.62	17	21	12
11.64	13	11	16
11.66	18	10	10
11.68	15	10	12
11.7	8	12	11
11.72	8	14	9
11.74	17	15	16
11.76	19	15	9
11.78	25	11	11
11.8	11	9	13
11.82	13	13	10
11.84	11	10	8
11.86	11	12	9
11.88	16	8	12
11.9	10	12	8
11.92	15	13	13
11.94	14	15	10
11.96	19	15	8
11.98	9	10	14
12	15	10	13
12.02	17	15	9
12.04	17	13	9
12.06	10	14	10
12.08	17	12	18
12.1	9	14	15
12.12	22	11	14
12.14	12	11	10
12.16	13	13	11
12.18	27	10	7
12.2	16	13	12
12.22	19	11	13
12.24	10	11	9
12.26	16	11	13
12.28	13	11	10
12.3	12	18	10
12.32	14	15	14
12.34	15	9	6
12.36	17	10	5
12.38	10	16	13
12.4	12	9	15
12.42	9	12	14
12.44	16	14	9
12.46	8	7	14
12.48	10	15	16
12.5	12	22	8
12.52	16	17	11
12.54	11	17	11
12.56	13	10	13
12.58	10	9	10
12.6	15	17	11
12.62	12	9	7
12.64	10	10	18
12.66	18	16	10
12.68	14	11	14
12.7	11	4	10
12.72	15	11	10
12.74	16	14	10
12.76	12	9	13
12.78	13	19	10
12.8	16	11	11
12.82	14	9	14
12.84	12	10	13
12.86	15	15	12
12.88	16	8	10
12.9	14	9	9
12.92	23	15	10
12.94	13	17	18
12.96	14	12	12
12.98	18	9	8
13	16	18	12
13.02	21	13	9
13.04	10	14	13
13.06	10	10	7
13.08	18	13	19
13.1	20	13	7
13.12	15	20	12
13.14	13	13	10
13.16	8	9	16
13.18	15	7	7
13.2	14	10	9
13.22	18	10	13
13.24	19	17	8
13.26	8	11	10
13.28	9	11	3
13.3	10	19	14
13.32	12	16	15
13.34	7	10	11
13.36	13	13	18
13.38	26	10	17
13.4	12	10	14
13.42	16	14	12
13.44	16	15	11
13.46	19	10	14
13.48	14	26	9
13.5	15	14	14
13.52	14	17	8
13.54	24	15	14
13.56	25	14	12
13.58	22	27	17
13.6	15	21	19
13.62	30	26	21
13.64	21	40	17
13.66	18	41	24
13.68	31	25	16
13.7	15	29	17
13.72	20	25	19
13.74	32	19	20
13.76	23	27	22
13.78	33	24	19
13.8	27	24	22
13.82	28	32	24
13.84	29	23	23
13.86	33	31	32
13.88	38	35	25
13.9	35	33	26
13.92	30	27	27
13.94	47	37	40
13.96	44	32	30
13.98	36	49	44
14	42	39	40
14.02	53	43	45
14.04	63	33	55
14.06	51	41	53
14.08	64	38	42
14.1	56	46	42
14.12	50	42	52
14.14	57	37	38
14.16	63	50	47
14.18	59	31	54
14.2	40	30	45
14.22	54	49	47
14.24	58	35	38
14.26	43	50	45
14.28	60	34	36
14.3	58	51	49
14.32	66	38	50
14.34	41	49	46
14.36	54	46	44
14.38	49	41	56
14.4	56	41	53
14.42	47	30	41
14.44	46	27	34
14.46	50	37	37
14.48	44	30	44
14.5	46	26	25
14.52	27	32	35
14.54	43	34	34
14.56	39	26	31
14.58	40	34	34
14.6	35	30	33
14.62	40	20	34
14.64	35	25	25
14.66	30	19	25
14.68	35	25	26
14.7	41	21	22
14.72	22	31	27
14.74	31	24	36
14.76	34	26	19
14.78	43	24	25
14.8	24	34	20
14.82	35	22	27
14.84	36	19	15
14.86	28	27	26
14.88	27	15	24
14.9	26	22	22
14.92	28	23	19
14.94	23	22	15
14.96	29	23	14
14.98	26	14	17
15	17	15	18
15.02	25	20	24
15.04	25	26	18
15.06	28	17	18
15.08	26	16	16
15.1	24	20	22
15.12	22	18	22
15.14	19	24	20
15.16	23	17	19
15.18	18	21	15
15.2	17	19	15
15.22	18	22	14
15.24	20	22	22
15.26	16	17	17
15.28	27	20	16
15.3	18	19	16
15.32	17	15	22
15.34	17	16	17
15.36	13	15	15
15.38	18	12	16
15.4	17	16	17
15.42	23	12	9
15.44	19	14	25
15.46	21	18	22
15.48	19	18	23
15.5	26	20	14
15.52	19	13	18
15.54	21	13	17
15.56	20	10	10
15.58	24	10	12
15.6	22	19	14
15.62	16	12	13
15.64	18	22	17
15.66	17	16	13
15.68	20	16	13
15.7	23	19	12
15.72	15	17	22
15.74	19	13	18
15.76	13	22	10
15.78	17	21	16
15.8	20	23	17
15.82	16	16	18
15.84	13	19	11
15.86	17	17	10
15.88	14	16	20
15.9	24	16	11
15.92	18	18	19
15.94	19	10	15
15.96	30	18	11
15.98	25	18	11
16	33	20	16
16.02	37	22	16
16.04	42	29	17
16.06	68	27	31
16.08	57	32	14
16.1	45	50	20
16.12	48	67	36
16.14	37	68	27
16.16	26	49	19
16.18	24	49	23
16.2	20	47	30
16.22	24	30	28
16.24	14	25	26
16.26	25	19	16
16.28	23	27	17
16.3	18	20	18
16.32	26	17	16
16.34	22	30	11
16.36	35	20	17
16.38	50	23	26
16.4	46	19	17
16.42	68	37	34
16.44	75	31	30
16.46	94	45	42
16.48	110	73	47
16.5	113	80	51
16.52	91	112	48
16.54	64	148	41
16.56	43	187	65
16.58	27	168	70
16.6	21	125	85
16.62	18	81	82
16.64	19	46	69
16.66	15	35	63
16.68	13	18	31
16.7	13	17	18
16.72	13	27	13
16.74	15	12	13
16.76	20	13	18
16.78	10	13	9
16.8	10	22	15
16.82	13	9	15
16.84	14	17	16
16.86	13	14	8
16.88	12	13	9
16.9	9	17	7
16.92	15	12	9
16.94	17	14	10
16.96	9	17	15
16.98	13	10	14
17	15	8	10
17.02	13	10	9
17.04	15	9	8
17.06	8	5	7
17.08	10	10	10
17.1	9	13	12
17.12	21	3	12
17.14	23	11	10
17.16	11	4	13
17.18	10	9	9
17.2	11	11	14
17.22	8	11	4
17.24	12	10	6
17.26	10	17	7
17.28	7	18	8
17.3	12	9	11
17.32	12	11	13
17.34	13	7	12
17.36	10	13	11
17.38	16	15	10
17.4	13	13	11
17.42	17	17	11
17.44	11	14	13
17.46	17	14	10
17.48	13	14	12
17.5	10	9	15
17.52	13	10	12
17.54	12	16	8
17.56	8	21	22
17.58	7	27	8
17.6	11	16	12
17.62	20	14	15
17.64	9	16	11
17.66	11	15	9
17.68	13	25	12
17.7	12	17	15
17.72	28	32	14
17.74	20	15	14
17.76	24	23	16
17.78	22	22	14
17.8	20	24	21
17.82	18	12	14
17.84	14	14	19
17.86	8	20	10
17.88	6	14	14
17.9	10	8	7
17.92	10	8	10
17.94	16	10	5
17.96	10	8	6
17.98	10	17	14
18	18	14	10
18.02	17	23	10
18.04	14	12	12
18.06	11	11	6
18.08	12	8	8
18.1	8	10	16
18.12	8	14	8
18.14	12	19	10
18.16	9	15	5
18.18	14	14	11
18.2	13	15	14
18.22	17	8	5
18.24	8	10	10
18.26	18	14	11
18.28	11	9	12
18.3	9	17	15
18.32	9	16	16
18.34	9	9	11
18.36	12	9	7
18.38	15	10	10
18.4	10	12	13
18.42	10	18	14
18.44	11	15	6
18.46	12	14	8
18.48	18	10	10
18.5	18	16	8
18.52	11	15	11
18.54	15	7	6
18.56	9	12	15
18.58	10	12	11
18.6	9	14	12
18.62	17	12	9
18.64	16	15	3
18.66	19	14	9
18.68	29	14	14
18.7	18	13	13
18.72	32	12	20
18.74	31	20	13
18.76	37	20	8
18.78	21	34	23
18.8	28	38	19
18.82	13	39	22
18.84	12	43	22
18.86	13	24	20
18.88	20	24	24
18.9	18	18	14
18.92	14	15	23
18.94	10	20	10
18.96	14	21	8
18.98	16	16	15
19	17	11	19
19.02	20	16	10
19.04	9	13	9
19.06	7	13	13
19.08	14	17	4
19.1	16	11	9
19.12	13	13	8
19.14	15	9	12
19.16	16	13	14
19.18	10	15	11
19.2	13	26	11
19.22	12	14	6
19.24	18	10	14
19.26	17	11	11
19.28	13	16	12
19.3	16	19	10
19.32	10	17	11
19.34	14	15	11
19.36	18	23	19
19.38	13	18	7
19.4	12	9	4
19.42	10	11	11
19.44	1	11	13
19.46	14	8	16
19.48	10	12	9
19.5	18	7	16
19.52	15	11	10
19.54	10	15	9
19.56	7	11	14
19.58	9	9	9
19.6	15	10	12
19.62	12	13	9
19.64	15	14	14
19.66	13	17	24
19.68	19	8	9
19.7	11	9	10
19.72	7	9	5
19.74	9	11	11
19.76	13	10	11
19.78	12	15	13
19.8	10	12	6
19.82	15	10	8
19.84	13	9	16
19.86	23	10	11
19.88	13	10	15
19.9	24	14	13
19.92	16	20	12
19.94	14	17	11
19.96	14	18	8
19.98	15	25	14
20	20	20	12
20.02	15	15	21
20.04	12	17	12
20.06	9	18	13
20.08	14	9	13
20.1	8	12	12
20.12	11	16	13
20.14	11	8	6
20.16	13	11	13
20.18	7	17	13
20.2	10	8	14
20.22	8	7	13
20.24	19	15	10
20.26	16	10	6
20.28	14	12	7
20.3	13	16	11
20.32	10	16	7
20.34	10	12	6
20.36	15	17	16
20.38	7	9	15
20.4	18	16	10
20.42	9	28	10
20.44	24	18	12
20.46	30	26	15
20.48	31	22	18
20.5	29	24	10
20.52	33	22	15
20.54	36	24	18
20.56	26	31	13
20.58	18	33	11
20.6	20	25	15
20.62	12	21	24
20.64	19	27	30
20.66	18	26	28
20.68	16	20	28
20.7	11	21	12
20.72	18	14	18
20.74	12	12	19
20.76	11	14	9
20.78	13	11	7
20.8	9	11	14
20.82	9	11	13
20.84	12	16	15
20.86	14	8	8
20.88	6	11	9
20.9	11	15	16
20.92	8	21	14
20.94	12	14	13
20.96	16	13	16
20.98	13	16	8
21	12	16	17
21.02	12	15	9
21.04	15	11	7
21.06	25	12	18
21.08	22	27	8
21.1	27	18	17
21.12	24	16	17
21.14	38	36	16
21.16	34	32	10
21.18	45	60	11
21.2	37	59	11
21.22	26	72	17
21.24	26	59	24
21.26	22	47	25
21.28	14	41	22
21.3	13	26	28
21.32	13	18	18
21.34	12	14	20
21.36	10	16	24
21.38	10	15	21
21.4	12	8	12
21.42	17	13	10
21.44	15	15	16
21.46	11	14	12
21.48	17	15	10
21.5	14	10	8
21.52	16	31	8
21.54	16	16	17
21.56	11	16	12
21.58	13	10	12
21.6	13	11	6
21.62	5	11	9
21.64	11	11	9
21.66	12	11	16
21.68	7	11	9
21.7	12	7	4
21.72	12	14	11
21.74	10	16	5
21.76	11	12	8
21.78	7	10	9
21.8	7	14	14
21.82	17	8	3
21.84	11	15	10
21.86	12	12	10
21.88	10	13	12
21.9	12	7	14
21.92	11	14	12
21.94	18	8	14
21.96	18	16	12
21.98	10	14	12
22	7	13	9
22.02	15	20	12
22.04	12	10	14
22.06	18	7	5
22.08	10	15	12
22.1	16	15	12
22.12	10	15	14
22.14	14	9	9
22.16	9	10	11
22.18	11	11	8
22.2	15	8	12
22.22	12	9	8
22.24	12	9	6
22.26	16	5	10
22.28	12	11	5
22.3	10	7	10
22.32	13	13	13
22.34	10	6	17
22.36	10	12	9
22.38	5	9	11
22.4	11	10	3
22.42	21	16	5
22.44	14	12	12
22.46	11	9	11
22.48	15	15	6
22.5	10	20	6
22.52	11	7	10
22.54	8	10	9
22.56	11	13	9
22.58	6	7	19
22.6	14	8	5
22.62	7	12	6
22.64	21	9	5
22.66	7	9	13
22.68	11	6	17
22.7	14	15	6
22.72	20	13	11
22.74	14	12	10
22.76	12	20	9
22.78	8	11	12
22.8	14	19	10
22.82	11	12	7
22.84	13	10	13
22.86	14	18	10
22.88	17	8	10
22.9	20	11	12
22.92	21	18	10
22.94	14	23	10
22.96	9	19	7
22.98	15	18	7
23	21	29	16
23.02	29	40	14
23.04	37	46	18
23.06	41	69	17
23.08	51	76	24
23.1	50	91	23
23.12	54	99	29
23.14	53	68	37
23.16	53	74	44
23.18	41	54	39
23.2	30	56	42
23.22	13	28	53
23.24	12	21	54
23.26	16	28	42
23.28	11	26	41
23.3	19	10	19
23.32	16	14	20
23.34	12	13	12
23.36	15	15	13
23.38	12	9	17
23.4	10	4	14
23.42	14	13	9
23.44	13	21	15
23.46	16	15	9
23.48	12	19	15
23.5	13	17	10
23.52	12	21	18
23.54	16	14	17
23.56	11	11	10
23.58	9	11	10
23.6	10	17	17
23.62	9	15	13
23.64	12	6	9
23.66	10	9	11
23.68	13	16	12
23.7	15	7	13
23.72	10	9	14
23.74	9	9	17
23.76	16	18	12
23.78	15	17	9
23.8	14	11	11
23.82	15	12	15
23.84	18	6	15
23.86	13	7	7
23.88	20	18	6
23.9	14	14	10
23.92	15	10	9
23.94	22	18	10
23.96	15	12	14
23.98	14	12	16
24	19	13	6
24.02	21	14	17
24.04	18	14	7
24.06	20	18	19
24.08	25	20	13
24.1	23	20	26
24.12	31	24	8
24.14	35	28	20
24.16	28	29	15
24.18	24	25	15
24.2	25	42	21
24.22	20	27	20
24.24	12	38	23
24.26	15	29	27
24.28	13	27	17
24.3	17	20	15
24.32	12	17	20
24.34	10	18	15
24.36	20	21	15
24.38	22	20	16
24.4	17	24	11
24.42	12	11	9
24.44	10	7	10
24.46	11	15	7
24.48	17	15	3
24.5	13	13	18
24.52	14	16	15
24.54	8	16	10
24.56	18	10	19
24.58	20	13	9
24.6	21	15	14
24.62	28	7	13
24.64	28	14	25
24.66	34	19	13
24.68	40	26	21
24.7	41	30	26
24.72	30	30	18
24.74	28	41	20
24.76	18	54	26
24.78	18	45	20
24.8	25	35	23
24.82	17	27	15
24.84	19	21	24
24.86	18	20	30
24.88	12	23	16
24.9	20	16	11
24.92	20	14	7
24.94	12	13	15
24.96	15	11	15
24.98	16	20	9
25	10	16	10
25.02	21	18	9
25.04	24	15	16
25.06	30	18	16
25.08	27	12	21
25.1	35	13	14
25.12	31	23	16
25.14	36	19	17
25.16	31	19	13
25.18	29	35	29
25.2	28	41	20
25.22	22	43	21
25.24	18	36	27
25.26	21	46	30
25.28	21	33	28
25.3	18	25	33
25.32	26	20	25
25.34	31	18	27
25.36	39	15	14
25.38	33	25	25
25.4	56	26	29
25.42	46	29	29
25.44	47	42	30
25.46	40	32	37
25.48	40	59	37
25.5	32	52	27
25.52	25	44	40
25.54	31	40	48
25.56	13	40	40
25.58	15	37	31
25.6	28	31	33
25.62	18	24	22
25.64	18	23	25
25.66	22	22	22
25.68	22	21	9
25.7	24	12	16
25.72	31	18	20
25.74	35	32	32
25.76	39	28	26
25.78	74	27	34
25.8	69	26	44
25.82	100	36	56
25.84	114	43	58
25.86	168	48	81
25.88	210	75	75
25.9	193	162	121
25.92	197	186	105
25.94	155	300	121
25.96	137	367	150
25.98	81	310	168
26	50	295	161
26.02	41	197	164
26.04	23	177	155
26.06	28	127	158
26.08	22	76	110
26.1	29	46	81
26.12	31	37	74
26.14	16	31	55
26.16	25	31	35
26.18	14	12	25
26.2	18	19	28
26.22	13	26	26
26.24	13	23	17
26.26	10	19	22
26.28	18	8	19
26.3	20	15	19
26.32	27	16	17
26.34	13	14	20
26.36	10	11	17
26.38	14	15	7
26.4	23	12	6
26.42	24	11	13
26.44	10	17	18
26.46	25	15	13
26.48	18	20	21
26.5	12	13	9
26.52	21	20	11
26.54	29	12	19
26.56	38	16	19
26.58	33	19	15
26.6	32	15	20
26.62	25	24	14
26.64	23	26	17
26.66	22	34	22
26.68	29	23	27
26.7	24	37	19
26.72	30	35	18
26.74	28	18	21
26.76	16	23	26
26.78	21	32	20
26.8	29	14	21
26.82	14	20	17
26.84	11	23	23
26.86	24	22	10
26.88	21	13	19
26.9	31	22	20
26.92	25	24	17
26.94	30	26	21
26.96	22	31	25
26.98	16	24	20
27	20	23	36
27.02	31	38	17
27.04	47	43	33
27.06	36	39	29
27.08	46	44	27
27.1	51	67	41
27.12	54	63	41
27.14	57	82	36
27.16	80	86	50
27.18	111	120	55
27.2	98	111	73
27.22	161	130	106
27.24	199	144	109
27.26	276	166	125
27.28	293	168	179
27.3	340	302	244
27.32	353	409	255
27.34	222	646	324
27.36	218	891	372
27.38	195	949	370
27.4	117	890	348
27.42	69	709	370
27.44	45	578	325
27.46	34	470	255
27.48	38	255	180
27.5	46	126	149
27.52	50	85	120
27.54	54	68	74
27.56	68	71	55
27.58	63	66	69
27.6	63	91	55
27.62	48	81	56
27.64	45	82	58
27.66	44	83	45
27.68	33	72	66
27.7	17	55	59
27.72	32	56	53
27.74	22	48	52
27.76	21	40	42
27.78	25	13	40
27.8	24	26	31
27.82	19	19	35
27.84	26	18	35
27.86	20	16	28
27.88	17	21	23
27.9	16	18	27
27.92	23	16	22
27.94	18	19	18
27.96	17	20	19
27.98	15	17	21
28	15	12	23
28.02	17	21	23
28.04	25	19	30
28.06	26	23	25
28.08	22	19	21
28.1	24	20	20
28.12	21	20	29
28.14	26	25	26
28.16	30	19	29
28.18	33	21	27
28.2	28	34	27
28.22	42	35	34
28.24	50	24	34
28.26	43	32	38
28.28	52	27	45
28.3	56	47	38
28.32	39	39	41
28.34	51	46	41
28.36	30	29	40
28.38	40	32	36
28.4	42	36	33
28.42	36	33	34
28.44	30	20	30
28.46	22	21	21
28.48	28	17	21
28.5	22	20	22
28.52	25	23	23
28.54	23	14	15
28.56	21	21	16
28.58	26	24	19
28.6	15	12	18
28.62	13	18	17
28.64	11	18	16
28.66	26	21	13
28.68	11	9	21
28.7	18	14	18
28.72	18	18	20
28.74	16	16	21
28.76	14	14	8
28.78	17	18	15
28.8	15	14	15
28.82	25	12	11
28.84	24	18	15
28.86	25	21	22
28.88	34	19	18
28.9	46	12	18
28.92	44	17	16
28.94	38	24	30
28.96	43	45	36
28.98	31	52	35
29	40	43	27
29.02	29	36	33
29.04	21	34	32
29.06	23	29	38
29.08	21	35	26
29.1	19	34	27
29.12	21	32	27
29.14	17	35	25
29.16	24	19	19
29.18	23	24	24
29.2	14	34	31
29.22	17	43	13
29.24	28	41	12
29.26	25	39	21
29.28	31	38	28
29.3	45	43	20
29.32	33	44	37
29.34	28	44	29
29.36	45	49	24
29.38	29	40	36
29.4	40	51	29
29.42	30	35	30
29.44	21	45	22
29.46	27	41	34
29.48	36	58	37
29.5	26	61	35
29.52	32	62	31
29.54	38	63	27
29.56	42	77	39
29.58	58	103	30
29.6	61	99	40
29.62	82	139	41
29.64	88	123	54
29.66	85	108	59
29.68	72	104	57
29.7	72	107	91
29.72	81	78	78
29.74	89	70	86
29.76	100	61	97
29.78	144	64	95
29.8	151	60	99
29.82	179	78	102
29.84	191	108	104
29.86	142	197	96
29.88	112	252	119
29.9	98	309	159
29.92	93	241	180
29.94	52	215	227
29.96	41	181	209
29.98	30	147	173
30	24	122	131
30.02	26	80	96
30.04	21	69	81
30.06	33	50	67
30.08	33	36	51
30.1	34	29	29
30.12	33	24	47
30.14	25	26	36
30.16	43	44	41
30.18	41	21	35
30.2	69	50	32
30.22	81	50	42
30.24	89	46	41
30.26	81	85	42
30.28	92	87	46
30.3	81	100	63
30.32	70	136	60
30.34	49	116	70
30.36	67	118	62
30.38	47	100	76
30.4	37	81	67
30.42	41	74	64
30.44	28	52	50
30.46	33	39	46
30.48	46	34	38
30.5	46	30	51
30.52	54	29	30
30.54	69	42	30
30.56	77	39	46
30.58	86	34	40
30.6	98	50	69
30.62	118	59	55
30.64	96	87	63
30.66	59	118	73
30.68	54	140	104
30.7	62	105	114
30.72	49	110	106
30.74	41	80	114
30.76	47	70	90
30.78	48	59	90
30.8	59	59	78
30.82	71	56	56
30.84	79	48	60
30.86	87	70	52
30.88	61	109	60
30.9	57	109	54
30.92	67	108	53
30.94	62	101	57
30.96	61	85	67
30.98	46	79	63
31	41	70	54
31.02	47	65	57
31.04	34	51	36
31.06	35	39	45
31.08	28	26	37
31.1	27	24	32
31.12	27	26	40
31.14	18	25	31
31.16	30	20	25
31.18	26	22	29
31.2	32	32	23
31.22	28	31	27
31.24	34	24	24
31.26	42	22	35
31.28	28	43	26
31.3	40	34	37
31.32	41	41	38
31.34	58	39	30
31.36	65	40	33
31.38	61	43	38
31.4	104	50	52
31.42	130	53	41
31.44	108	86	54
31.46	142	95	67
31.48	138	130	72
31.5	117	125	82
31.52	114	168	82
31.54	86	172	87
31.56	70	166	106
31.58	52	144	103
31.6	42	132	77
31.62	35	136	79
31.64	24	102	67
31.66	38	72	60
31.68	35	71	49
31.7	39	53	50
31.72	45	44	39
31.74	44	41	39
31.76	50	39	32
31.78	52	37	32
31.8	81	52	46
31.82	97	52	44
31.84	69	71	59
31.86	95	65	64
31.88	82	89	69
31.9	58	75	71
31.92	60	119	106
31.94	53	120	97
31.96	32	88	81
31.98	25	86	73
32	34	72	53
32.02	18	43	61
32.04	22	45	50
32.06	20	33	36
32.08	20	25	25
32.1	17	26	21
32.12	11	16	17
32.14	15	16	16
32.16	25	10	18
32.18	13	27	23
32.2	15	22	15
32.22	9	19	16
32.24	19	20	18
32.26	9	15	18
32.28	16	14	20
32.3	7	14	16
32.32	14	15	16
32.34	17	19	13
32.36	13	16	8
32.38	12	17	12
32.4	16	18	13
32.42	18	30	9
32.44	18	14	14
32.46	9	15	11
32.48	18	13	10
32.5	12	11	18
32.52	27	24	15
32.54	15	15	12
32.56	20	14	13
32.58	19	14	8
32.6	13	17	12
32.62	19	22	7
32.64	17	10	13
32.66	13	14	7
32.68	12	18	10
32.7	10	17	15
32.72	19	12	11
32.74	15	8	13
32.76	14	18	13
32.78	15	16	21
32.8	22	18	11
32.82	9	14	10
32.84	13	14	17
32.86	11	23	12
32.88	14	8	13
32.9	19	17	13
32.92	18	13	6
32.94	14	13	13
32.96	22	15	15
32.98	26	25	16
33	17	20	20
33.02	39	28	30
33.04	29	38	30
33.06	24	19	28
33.08	43	29	23
33.1	48	26	22
33.12	67	28	35
33.14	73	41	20
33.16	65	58	39
33.18	55	53	36
33.2	51	74	42
33.22	43	74	49
33.24	38	63	58
33.26	38	82	64
33.28	35	64	69
33.3	30	53	49
33.32	16	66	29
33.34	29	60	39
33.36	21	36	34
33.38	13	34	33
33.4	15	31	23
33.42	10	16	29
33.44	15	22	24
33.46	17	12	19
33.48	11	23	14
33.5	16	22	12
33.52	17	28	19
33.54	16	11	13
33.56	19	14	9
33.58	10	11	7
33.6	14	13	16
33.62	17	14	16
33.64	22	10	11
33.66	11	7	8
33.68	12	15	16
33.7	12	16	12
33.72	22	13	12
33.74	29	14	8
33.76	11	16	8
33.78	18	16	14
33.8	18	17	18
33.82	23	10	20
33.84	32	20	15
33.86	31	12	27
33.88	52	17	27
33.9	55	30	20
33.92	40	19	25
33.94	31	42	31
33.96	35	31	30
33.98	29	45	32
34	28	41	28
34.02	24	48	36
34.04	21	28	21
34.06	17	29	41
34.08	15	23	38
34.1	20	23	22
34.12	16	24	23
34.14	18	20	31
34.16	22	13	17
34.18	14	15	11
34.2	9	18	16
34.22	17	11	14
34.24	15	10	14
34.26	9	20	10
34.28	7	11	16
34.3	16	11	10
34.32	21	9	16
34.34	17	13	11
34.36	18	22	11
34.38	22	21	11
34.4	23	17	14
34.42	15	16	12
34.44	16	19	19
34.46	14	22	21
34.48	13	22	20
34.5	14	19	19
34.52	14	12	19
34.54	17	24	17
34.56	13	25	12
34.58	14	13	24
34.6	20	18	9
34.62	13	29	18
34.64	26	21	16
34.66	14	22	16
34.68	10	27	15
34.7	21	39	11
34.72	22	39	21
34.74	29	31	16
34.76	30	39	12
34.78	39	33	21
34.8	22	24	21
34.82	26	24	23
34.84	33	23	24
34.86	29	22	22
34.88	23	21	24
34.9	37	39	30
34.92	57	21	34
34.94	58	28	22
34.96	41	38	40
34.98	50	58	39
35	44	56	44
35.02	47	61	35
35.04	46	58	54
35.06	28	54	42
35.08	19	57	44
35.1	22	46	51
35.12	22	34	48
35.14	26	37	28
35.16	23	33	28
35.18	24	12	18
35.2	23	22	24
35.22	33	19	17
35.24	31	29	23
35.26	47	25	24
35.28	56	22	32
35.3	53	34	27
35.32	65	46	36
35.34	71	25	46
35.36	91	49	47
35.38	69	57	47
35.4	64	60	46
35.42	47	88	46
35.44	67	92	62
35.46	44	83	67
35.48	50	64	67
35.5	68	60	61
35.52	70	52	69
35.54	115	60	58
35.56	132	64	66
35.58	162	50	60
35.6	156	72	71
35.62	142	109	71
35.64	101	148	67
35.66	109	157	82
35.68	79	155	98
35.7	82	145	102
35.72	67	135	122
35.74	34	96	100
35.76	30	113	89
35.78	22	94	59
35.8	15	58	77
35.82	24	57	57
35.84	35	50	66
35.86	27	59	29
35.88	19	26	14
35.9	26	36	25
35.92	22	22	15
35.94	24	30	16
35.96	34	37	18
35.98	23	28	34
36	29	20	25
36.02	14	26	15
36.04	18	19	20
36.06	14	18	18
36.08	18	16	19
36.1	17	24	20
36.12	15	23	19
36.14	20	27	27
36.16	17	24	21
36.18	16	13	21
36.2	12	17	15
36.22	12	13	12
36.24	8	17	11
36.26	7	17	18
36.28	12	18	14
36.3	8	16	19
36.32	11	15	13
36.34	13	14	7
36.36	13	9	13
36.38	9	12	13
36.4	11	19	11
36.42	17	13	13
36.44	6	13	16
36.46	16	15	13
36.48	12	13	20
36.5	13	8	10
36.52	11	11	14
36.54	12	9	16
36.56	14	14	13
36.58	8	13	16
36.6	7	16	16
36.62	12	17	9
36.64	14	12	10
36.66	12	17	6
36.68	14	12	7
36.7	9	13	6
36.72	16	15	15
36.74	8	23	11
36.76	10	12	13
36.78	23	14	11
36.8	13	14	15
36.82	14	15	11
36.84	14	11	12
36.86	10	15	13
36.88	9	18	8
36.9	12	15	14
36.92	11	6	13
36.94	7	18	9
36.96	10	19	16
36.98	17	10	17
37	14	19	17
37.02	8	16	18
37.04	11	17	14
37.06	13	18	10
37.08	11	14	11
37.1	13	18	14
37.12	10	23	7
37.14	6	16	18
37.16	8	15	11
37.18	9	14	9
37.2	8	20	6
37.22	8	16	12
37.24	20	19	9
37.26	7	25	9
37.28	12	26	12
37.3	21	19	17
37.32	23	19	10
37.34	17	28	17
37.36	15	25	15
37.38	20	31	16
37.4	22	21	13
37.42	33	33	10
37.44	30	33	18
37.46	25	36	14
37.48	24	17	22
37.5	24	29	10
37.52	22	31	19
37.54	16	39	15
37.56	12	24	17
37.58	31	23	17
37.6	21	24	21
37.62	14	31	23
37.64	25	26	18
37.66	20	30	26
37.68	31	24	19
37.7	24	40	20
37.72	28	47	28
37.74	22	38	27
37.76	20	28	16
37.78	12	22	19
37.8	23	23	18
37.82	34	27	15
37.84	22	28	23
37.86	26	25	24
37.88	38	25	29
37.9	43	28	24
37.92	56	28	22
37.94	70	23	28
37.96	69	36	32
37.98	73	40	32
38	74	66	46
38.02	73	81	48
38.04	49	106	49
38.06	64	82	56
38.08	54	79	56
38.1	47	72	54
38.12	37	71	57
38.14	24	71	41
38.16	32	65	41
38.18	27	71	50
38.2	24	57	34
38.22	20	70	33
38.24	36	67	27
38.26	28	62	32
38.28	46	55	26
38.3	42	48	26
38.32	48	56	32
38.34	24	53	26
38.36	39	46	30
38.38	26	45	39
38.4	13	36	27
38.42	27	22	45
38.44	36	29	29
38.46	14	19	27
38.48	14	29	25
38.5	14	13	26
38.52	12	17	20
38.54	20	21	24
38.56	14	17	20
38.58	13	21	15
38.6	17	20	19
38.62	16	18	20
38.64	25	18	21
38.66	25	31	19
38.68	21	26	17
38.7	19	19	16
38.72	22	27	21
38.74	19	24	20
38.76	26	38	26
38.78	21	46	18
38.8	21	40	27
38.82	20	27	16
38.84	23	30	17
38.86	16	42	21
38.88	24	54	14
38.9	32	42	22
38.92	41	45	22
38.94	48	43	18
38.96	60	36	25
38.98	65	42	36
39	74	58	32
39.02	63	50	37
39.04	65	84	31
39.06	58	73	52
39.08	40	72	52
39.1	38	54	55
39.12	33	58	38
39.14	47	47	43
39.16	36	43	43
39.18	22	39	37
39.2	23	41	29
39.22	24	33	30
39.24	27	31	32
39.26	19	19	29
39.28	24	22	20
39.3	21	29	34
39.32	20	31	24
39.34	19	28	17
39.36	23	32	25
39.38	13	20	30
39.4	15	33	23
39.42	16	36	19
39.44	20	21	15
39.46	17	26	24
39.48	11	18	8
39.5	16	19	10
39.52	6	15	11
39.54	13	14	15
39.56	18	24	13
39.58	13	18	13
39.6	18	14	21
39.62	17	12	16
39.64	19	21	17
39.66	12	14	10
39.68	11	18	16
39.7	17	23	19
39.72	10	13	15
39.74	22	23	13
39.76	16	21	16
39.78	12	23	16
39.8	20	17	28
39.82	12	13	19
39.84	16	16	9
39.86	12	20	23
39.88	11	22	16
39.9	13	13	15
39.92	10	7	17
39.94	15	14	16
39.96	16	24	13
39.98	9	16	13
40	21	10	11
40.02	11	14	13
40.04	13	14	14
40.06	14	18	15
40.08	15	20	6
40.1	10	8	16
40.12	10	11	10
40.14	11	9	10
40.16	7	19	10
40.18	8	13	8
40.2	12	10	6
40.22	11	11	14
40.24	18	7	14
40.26	20	8	12
40.28	11	14	11
40.3	17	8	12
40.32	14	11	19
40.34	12	11	16
40.36	15	9	12
40.38	15	13	13
40.4	16	13	9
40.42	17	9	14
40.44	16	14	13
40.46	19	10	11
40.48	26	24	10
40.5	31	13	16
40.52	36	20	17
40.54	29	19	19
40.56	37	30	22
40.58	20	29	18
40.6	15	37	21
40.62	24	33	18
40.64	20	34	27
40.66	29	30	26
40.68	14	25	24
40.7	14	18	17
40.72	18	33	25
40.74	16	21	20
40.76	29	21	25
40.78	23	26	17
40.8	19	19	15
40.82	29	19	21
40.84	37	22	16
40.86	38	27	18
40.88	29	31	12
40.9	32	31	21
40.92	37	38	17
40.94	30	36	27
40.96	27	30	26
40.98	25	45	28
41	17	28	19
41.02	20	22	22
41.04	21	22	28
41.06	11	28	21
41.08	11	24	21
41.1	13	17	14
41.12	19	18	15
41.14	22	15	10
41.16	15	10	20
41.18	20	11	16
41.2	16	19	17
41.22	20	13	22
41.24	18	19	21
41.26	14	24	19
41.28	17	14	9
41.3	10	15	13
41.32	9	12	15
41.34	11	18	19
41.36	12	25	17
41.38	4	19	16
41.4	17	11	11
41.42	17	18	14
41.44	10	13	11
41.46	12	20	16
41.48	8	15	11
41.5	12	18	14
41.52	19	12	11
41.54	15	11	10
41.56	15	15	9
41.58	16	7	7
41.6	12	15	13
41.62	14	12	16
41.64	14	17	11
41.66	23	21	14
41.68	26	16	12
41.7	27	12	17
41.72	39	24	19
41.74	20	15	13
41.76	37	25	24
41.78	30	32	21
41.8	29	34	19
41.82	28	44	21
41.84	26	35	32
41.86	34	35	24
41.88	38	35	29
41.9	26	39	23
41.92	27	30	29
41.94	33	26	26
41.96	29	33	36
41.98	25	41	24
42	32	30	22
42.02	30	26	23
42.04	19	28	18
42.06	28	22	28
42.08	22	28	23
42.1	31	28	18
42.12	34	28	22
42.14	23	22	17
42.16	31	25	25
42.18	32	21	25
42.2	39	15	24
42.22	26	24	25
42.24	28	25	28
42.26	32	26	28
42.28	46	23	29
42.3	57	28	31
42.32	44	36	44
42.34	52	49	49
42.36	46	33	58
42.38	58	54	57
42.4	51	73	45
42.42	59	57	56
42.44	71	73	70
42.46	46	84	68
42.48	52	81	68
42.5	44	62	64
42.52	44	59	67
42.54	42	57	66
42.56	31	36	42
42.58	28	36	56
42.6	27	43	41
42.62	21	40	38
42.64	21	40	26
42.66	18	20	33
42.68	21	28	19
42.7	14	22	27
42.72	18	21	21
42.74	25	19	18
42.76	27	19	26
42.78	28	16	19
42.8	30	26	12
42.82	28	21	29
42.84	42	12	14
42.86	31	19	22
42.88	26	25	23
42.9	25	29	20
42.92	18	33	37
42.94	32	36	23
42.96	30	29	21
42.98	32	28	30
43	21	45	25
43.02	19	40	22
43.04	24	39	18
43.06	17	33	22
43.08	25	41	24
43.1	10	36	18
43.12	16	23	10
43.14	13	28	14
43.16	26	24	13
43.18	9	23	26
43.2	12	24	18
43.22	14	27	17
43.24	16	20	20
43.26	14	20	15
43.28	16	18	9
43.3	19	17	14
43.32	10	21	16
43.34	11	14	14
43.36	13	7	21
43.38	23	15	14
43.4	19	14	12
43.42	18	25	14
43.44	19	30	15
43.46	26	12	16
43.48	19	11	20
43.5	22	15	18
43.52	14	15	14
43.54	26	7	18
43.56	11	18	21
43.58	16	12	21
43.6	11	25	11
43.62	14	13	22
43.64	12	22	11
43.66	9	17	16
43.68	16	14	15
43.7	14	13	12
43.72	13	14	15
43.74	22	9	15
43.76	10	14	13
43.78	21	19	20
43.8	31	20	10
43.82	15	14	17
43.84	12	16	15
43.86	21	19	11
43.88	20	23	21
43.9	16	33	19
[truncated: 1,801 more rows]
